# Supplementary material for: Divergent Hd1, Ghd7, and DTH7 Alleles Control Heading Date and Yield Potential of Japonica Rice in Northeast China
Source: Front Plant Sci. 2018 Jan 26;9:35. doi: 10.3389/fpls.2018.00035 (PMC5790996; doi:10.3389/fpls.2018.00035)
Supplement: Supplementary file 1 [file Table_1.XLSX]

## Sheet: Sheet1
TABLE S1 | Haplotypes of Hd1, Ghd7 and DTH7 genes and heading dates under three environmental conditions among 244 rice varieties.
Accession ID	Variety	Ancestry	Province	Accumulated temperature zones	Hd1 Haplotype	Ghd7 Haplotype	DTH7 Haplotype	2015Lingshui	2016Lingshui	Hangzhou	Shenyang	Shenyang
								Days to heading(d)				Panicles per plant	Spikelets per panicle	Thousand kernel weight(g)	Grains yield per plant (g)
CH4101	Longjing7hao	Hejiang20	Heilongjiang	Ⅲ	H.F	Hap.C	Hap.C	68	65	59	94	10.3333	94.0323	28.2667	21.1933
CH4102	Hejiang21hao	Hejiang20	Heilongjiang	Ⅱ	H.N	Hap.D	Hap.C	68	55	60	91	16.3333	89.7347	28.45	26.0733
CH4103	Longjing2hao	Hejiang20	Heilongjiang	Ⅲ	H.N	Hap.C	Hap.C	68	55	53	91	15.6667	77.766	28.9	19.34
CH4104	Jijing62hao	Hejiang20	Jilin		H.B	Hap.A	Hap.B	106	97	93	106	*	*	*	*
CH4105	Shennong265	Liaojing5hao, Liaojing326	Liaoning		H.F	Hap.C	Hap.B	89	79	79	115	6	139.056	31.3167	21.84
CH4106	Longjing3hao	Hejiang20	Heilongjiang	Ⅱ	H.N	Hap.D	Hap.C	69	64	52	91	7	163.619	27.8	20.4333
CH4107	Sujing2hao	Liaojing5hao, Liaojing326	Liaoning		H.H	Hap.C	Hap.B	67	64	98	102	*	*	*	*
CH4108	Liaoyannuo	Liaojing5hao	Liaoning		H.F	Hap.C	Hap.B	69	65	74	115	9	140.259	26.2333	29.2267
CH4109	Suijing1hao	Hejiang20	Heilongjiang	Ⅱ	H.N	Hap.C	Hap.C	67	64	70	93	8.66667	81.3846	29	16.4367
CH4110	Liaojing294	Liaojing5hao, Liaojing326	Liaoning		H.F	Hap.C	Hap.B	85	78	57	117	11.6667	120.286	28.2333	34.32
CH4111	Liaojing326	Liaojing5hao,Liaojing326	Liaoning		H.F	Hap.C	Hap.B	75	69	74	115	9	137.222	29.75	28.9767
CH4112	Hejiang23hao	Hejiang20	Heilongjiang	Ⅱ	H.N	Hap.C	Hap.C	67	61	49	90	14	53.1905	28.5	15.44
CH4113	Yanjing15hao	Hejiang20	Jilin		H.B	Hap.D	Hap.C	65	55	49	89	7	70.8571	28	8.37
CH4114	Mudanjiang17hao	Hejiang20	Heilongjiang	Ⅱ	H.F	Hap.C	Hap.C	88	71	67	103	7.33333	81.1818	28.4833	15.6467
CH4115	Yanfeng47	Liaojing5hao	Liaoning		H.F	Hap.C	Hap.B	74	66	72	111	*	*	*	*
CH4116	Jiudao19hao	Hejiang20	Jilin		H.F	Hap.D	Hap.B	68	66	59	100	11.3333	100	28.1	25.7367
CH4117	Zhongzuo23	Liaojing5hao	Tianjin		H.A	Hap.C	Hap.B	68	61	69	131	*	*	*	*
CH4118	Liaojing244	Liaojing5hao, Liaojing326	Liaoning		H.F	Hap.C	Hap.B	84	75	66	108	11	152.97	28.8833	42.4333
CH4119	Liaojing454	Liaojing5hao, Liaojing326	Liaoning		H.F	Hap.C	Hap.B	74	70	75	116	13	150.513	29.7167	47.54
CH4120	Liaojing207	Liaojing5hao, Liaojing326	Liaoning		H.G	Hap.C	Hap.B	77	71	66	110	9.33333	140.357	28.8	32.2633
CH4121	Dongxuan2hao	Liaojing5hao	Liaoning		H.F	Hap.C	Hap.B	96	86	76	96	15.6667	210.043	31.6833	68.97
CH4122	Shennong606	Liaojing5hao, Liaojing326	Liaoning		H.G	Hap.C	Hap.B	64	79	72	116	10	148.367	26.2167	30.58
CH4123	Liaoyou7hao	Liaojing5hao	Liaoning		H.F	Hap.C	Hap.B	72	77	74	116	18	108.722	26.6167	34.8933
CH4124	Longjing10hao	Hejiang20	Heilongjiang	Ⅱ	H.L	Hap.D	Hap.C	70	65	60	92	11.6667	98.4286	25.7333	23.0733
CH4125	Longjing8hao	Liaojing5hao	Heilongjiang	Ⅱ	H.B	Hap.D	Hap.C	67	56	54	87	13	57.4615	24.6833	14.2333
CH4127	Liao151	Liaojing5hao, Liaojing326	Liaoning		H.F	Hap.C	Hap.B	86	72	75	116	11	137.909	30.15	37.2067
CH4128	Kendao10hao	Hejiang20	Heilongjiang	Ⅰ	H.L	Hap.C	Hap.B	69	67	60	96	13	121.744	24.9667	32.22
CH4129	Songjing6hao	Liaojing5hao,Hejiang20	Heilongjiang	Ⅰ	H.F	Hap.D	Hap.B	69	63	61	98	13.6667	76.4878	29.8333	21.7
CH4130	Songjing7hao	Liaojing5hao,Hejiang20,Songjing3hao	Heilongjiang	Ⅰ	H.F	Hap.C	Hap.B	80	71	66	103	16.6667	115.18	28.7	41.1333
CH4131	Danjing9hao	Liaojing5hao	Liaoning		H.F	Hap.B	Hap.B	87	78	78	116	15	165.356	30.7333	53.0833
CH4132	Zhongliao9052	Liaojing5hao	Liaoning		H.F	Hap.C	Hap.B	68	66	73	121	7.66667	208.261	31.9833	34.8733
CH4133	Liaojing9hao	Liaojing5hao, Liaojing326	Liaoning		H.F	Hap.C	Hap.B	75	72	75	119	9	167.148	30.4667	35.5533
CH4134	Shennong9741	Liaojing5hao	Liaoning		H.F	Hap.C	Hap.D	69	85	74	114	10.6667	131.625	27.2833	34.0433
CH4135	Longjing13hao	Hejiang20	Heilongjiang	Ⅲ	H.L	Hap.D	Hap.C	67	66	58	89	7.66667	69.2174	25.4	10.8
CH4136	Songjing8hao	Liaojing5hao,Hejiang20,Songjing3hao	Heilongjiang	Ⅰ	H.L	Hap.C	Hap.B	67	61	59	95	13	106.205	25.7833	29.3233
CH4137	Yanjing68	Liaojing5hao	Liaoning		H.L	Hap.C	Hap.B	78	76	70	115	8.66667	160.615	28.3667	34.6933
CH4138	Wuyoudao1hao	Liaojing5hao,Hejiang20,Songjing3hao	Heilongjiang	Ⅰ	H.F	Hap.C	Hap.B	83	74	68	112	12.3333	115.027	27.7667	33.1133
CH4139	Dongnong424	Hejiang20	Heilongjiang	Ⅱ	H.L	Hap.D	Hap.C	67	67	60	99	15.6667	87.8723	27	30.3333
CH4140	Wuyoudao3hao	Liaojing5hao,Hejiang20,Songjing3hao	Heilongjiang	Ⅱ	H.J	Hap.C	Hap.C	69	68	61	92	10.6667	109.406	29.9333	20.0967
CH4141	Beidao3hao	Hejiang20	Heilongjiang	Ⅱ	H.M	Hap.C	Hap.C	68	69	61	96	10.6667	134.969	26.7833	27.64
CH4142	Longdong103	Hejiang20	Heilongjiang	Ⅲ	H.L	Hap.D	Hap.C	66	59	58	90	10.3333	94.2581	28.95	20.9167
CH4143	Longdao5hao	Liaojing5hao,Hejiang20	Heilongjiang	Ⅱ	H.L	Hap.C	Hap.C	69	69	61	93	8.66667	107.769	26.3833	13.4367
CH4144	Longdao6hao	Hejiang20	Heilongjiang	Ⅱ	H.B	Hap.D	Hap.C	67	60	53	92	12.6667	87.2895	31.9167	29.1933
CH4145	Longdao7hao	Liaojing5hao,Hejiang20,Songjing3hao	Heilongjiang	Ⅱ	H.L	Hap.C	Hap.B	67	69	59	92	9.33333	90.2143	26.75	12.7867
CH4146	Mudanjiang21hao	Hejiang20	Heilongjiang	Ⅰ	H.L	Hap.C	Hap.C	84	73	65	100	9.66667	125.172	30.9333	33.8467
CH4147	Songjing9hao	Liaojing5hao,Hejiang20,Songjing3hao	Heilongjiang	Ⅰ	H.L	Hap.C	Hap.B	79	71	65	108	7.66667	132.217	28.2333	25.1967
CH4148	Songjing10hao	Liaojing5hao,Hejiang20	Heilongjiang	Ⅱ	H.L	Hap.C	Hap.B	68	66	59	107	9.33333	145.286	28.6833	34.3633
CH4149	Kendao12hao	Hejiang20	Heilongjiang	Ⅱ	H.F	Hap.C	Hap.C	71	67	66	93	13	78.0769	29.5167	20.5767
CH4150	Suijing5hao	Hejiang20	Heilongjiang	Ⅱ	H.F	Hap.C	Hap.C	68	67	65	96	13	73.0256	27.9	17.5933
CH4151	Changbai16hao	Liaojing5hao,Liaojing326,Hejiang20,Songjing3hao	Jilin		H.F	Hap.C	Hap.B	66	69	60	99	10.3333	137.71	26.1167	31.02
CH4152	Jiudao46hao	Hejiang20	Jilin		H.F	Hap.C	Hap.B	69	68	72	110	10.3333	147.581	26.9667	32.6167
CH4153	Yanjing218	Liaojing5hao	Liaoning		H.F	Hap.C	Hap.B	86	78	75	116	8.66667	157	27.7833	29.3933
CH4154	Shennong9903	Liaojing5hao,Liaojing326	Liaoning		H.F	Hap.C	Hap.B	70	69	66	115	9.66667	171.655	27.9	38.7667
CH4155	Shendao29	Liaojing5hao,Liaojing326	Liaoning		H.F	Hap.C	Hap.B	82	76	70	115	11.3333	126.676	28.6833	32.8433
CH4156	Liaoyou9573	Liaojing5hao,Liaojing326	Liaoning		H.L	Hap.C	Hap.B	82	77	70	114	7.66667	260.435	28.3	38.2467
CH4157	Liaoxing17hao	Liaojing5hao,Liaojing326	Liaoning		H.F	Hap.C	Hap.B	79	76	70	112	12	165.639	27.2667	43.23
CH4158	Liaojing534	Liaojing5hao,Liaojing326	Liaoning		H.L	Hap.C	Hap.B	70	67	70	116	8.33333	201.44	29	38.1333
CH4159	Liaojing371	Liaojing5hao,Liaojing326	Liaoning		H.F	Hap.C	Hap.B	92	84	72	117	13.3333	101.675	29.3833	32.02
CH4160	Huadan998	Liaojing5hao	Liaoning		H.E	Hap.C	Hap.B	78	72	72	115	10.6667	162.25	29.0667	41.8967
CH4161	Longjing20hao	Hejiang20	Heilongjiang	Ⅲ	H.B	Hap.D	Hap.C	67	56	51	91	12.6667	81.5789	28.8	23.5733
CH4162	Liaoxing1hao	Liaojing5hao,Liaojing326	Liaoning		H.L	Hap.C	Hap.B	69	68	73	118	9.66667	197.862	28.8167	39.7067
CH4163	Huijing10hao	Hejiang20	Yunnan		H.B	Hap.C	Hap.B	84	78	71	113	11.6667	163.114	29.0333	35.72
CH4164	Shennong315	Liaojing5hao	Liaoning		H.L	Hap.C	Hap.B	92	76	70	116	13.3333	88.45	29.6833	31.27
CH4165	Zhonglongdao1hao	Hejiang20,Songjing3hao	Heilongjiang	Ⅰ	H.F	Hap.C	Hap.B	78	68	60	102	10.5	113.619	28.325	23.135
CH4166	Wuyoudao4hao	Hejiang20,Songjing3hao	Heilongjiang	Ⅰ	H.L	Hap.C	Hap.B	89	73	70	112	12.6667	122.053	28.9	31.2467
CH4167	Dongnong425	Liaojing5hao,Hejiang20,Songjing3hao	Heilongjiang	Ⅰ	H.F	Hap.C	Hap.B	70	67	64	101	10.6667	128.594	25.7333	29.98
CH4168	Dongnong427	Liaojing5hao,Hejiang20,Songjing3hao	Heilongjiang	Ⅰ	H.F	Hap.C	Hap.C	84	70	67	107	9.66667	97.7931	31.2833	26.7867
CH4169	Dongnong428	Liaojing5hao,Hejiang20,Songjing3hao	Heilongjiang	Ⅱ	H.F	Hap.C	Hap.C	69	68	61	100	11	104.818	27.1667	18.67
CH4170	Dongnong429	Liaojing5hao,Hejiang20,Songjing3hao	Heilongjiang	Ⅰ	H.F	Hap.C	Hap.B	79	74	65	104	10.3333	118.516	28.15	27.9
CH4171	Dongnong430	Liaojing5hao,Hejiang20,Songjing3hao	Heilongjiang	Ⅰ	H.F	Hap.C	Hap.C	92	75	74	109	11	111.273	27.5333	28.2933
CH4172	Longlian1hao	Hejiang20	Heilongjiang	Ⅱ	H.N	Hap.D	Hap.C	68	63	51	92	14.3333	59.3953	26.6667	12.0367
CH4173	Longjing18hao	Hejiang20	Heilongjiang	Ⅱ	H.F	Hap.C	Hap.C	65	56	55	87	8.5	49.5294	25.5	8.45
CH4174	Longjing21hao	Hejiang20	Heilongjiang	Ⅱ	H.L	Hap.D	Hap.C	74	68	59	91	13	46.3077	26	6.88
CH4175	Longjing24hao	Hejiang20	Heilongjiang	Ⅲ	H.F	Hap.C	Hap.B	68	60	52	89	8	52.75	28	5.66
CH4176	Longjing27hao	Hejiang20	Heilongjiang	Ⅲ	H.B	Hap.D	Hap.C	67	58	52	89	13	65.5385	30.8	14.69
CH4177	Songjing12	Liaojing5hao,Hejiang20,Songjing3hao	Heilongjiang	Ⅰ	H.F	Hap.C	Hap.B	79	58	63	103	13.6667	131.073	26.2167	35.9767
CH4178	Kendao13hao	Hejiang20	Heilongjiang	Ⅲ	H.N	Hap.C	Hap.C	68	56	52	89	13.6667	57.8537	28.8333	14.8467
CH4179	Kendao19hao	Hejiang20	Heilongjiang	Ⅲ	H.N	Hap.C	Hap.C	66	54	53	89	10	66.4	28	9.41667
CH4180	Suijing8hao	Hejiang20	Heilongjiang	Ⅱ	H.M	Hap.C	Hap.C	74	68	63	96	13.5	91.5556	24.5	10.785
CH4181	Suijing9hao	Hejiang20	Heilongjiang	Ⅱ	H.L	Hap.C	Hap.C	68	67	58	95	14	86.0238	28.3667	18.0367
CH4182	Suijing13	Hejiang20	Heilongjiang	Ⅱ	H.F	Hap.C	Hap.B	85	70	65	102	8.66667	138.269	27.75	28.9033
CH4183	Liaohe1hao	Liaojing5hao	Liaoning		H.F	Hap.C	Hap.B	74	67	73	116	10.3333	150.677	29.4667	32.7533
CH4184	Liaohe5hao	Liaojing5hao	Liaoning		H.F	Hap.C	Hap.B	74	67	73	115	12.3333	151.297	29.5	39.7733
CH4185	Liaohenuo	Liaojing5hao	Liaoning		H.L	Hap.C	Hap.B	88	74	68	108	8	183.417	28.85	31.0067
CH4186	Liaoxing14hao	Liaojing5hao,Liaojing326	Liaoning		H.F	Hap.C	Hap.B	91	75	72	115	8.66667	170.192	33.3667	39.25
CH4187	Liaoxing19hao	Liaojing5hao,Liaojing326	Liaoning		H.F	Hap.C	Hap.B	74	72	75	117	8.66667	151.038	28.55	27.89
CH4188	Liaoxing20hao	Liaojing5hao,Liaojing326	Liaoning		H.L	Hap.C	Hap.B	74	68	70	117	10.3333	178.548	28.5667	41.9067
CH4189	Shennong014	Liaojing5hao,Liaojing326	Liaoning		H.F	Hap.C	Hap.B	80	80	68	111	10.3333	180.419	23.3667	36.0567
CH4190	Shennong9816	Liaojing5hao,Liaojing326	Liaoning		H.F	Hap.C	Hap.B	69	68	68	116	7.33333	153.909	27.3667	25.9767
CH4191	Shendao1hao	Liaojing5hao	Liaoning		H.F	Hap.C	Hap.B	83	73	68	116	7.66667	142.522	30.05	26.9133
CH4192	Shendao10hao	Liaojing5hao	Liaoning		H.F	Hap.C	Hap.B	92	82	71	114	10	135.833	29.1833	32.8
CH4193	Qiaojing818	Liaojing5hao	Liaoning		H.F	Hap.C	Hap.B	75	68	70	115	8.66667	100.462	27.1333	20.86
CH4194	Yingyan3hao	Liaojing5hao,Liaojing326	Liaoning		H.L	Hap.C	Hap.B	82	74	70	116	11.6667	142.114	29.85	32.24
CH4195	Yingdao1	Liaojing5hao,Liaojing326	Liaoning		H.F	Hap.C	Hap.B	78	71	69	116	10.6667	147.719	27.5833	32.09
CH4196	Fuhe80	Liaojing5hao,Liaojing326	Liaoning		H.F	Hap.C	Hap.B	80	71	72	117	15.3333	229.913	24.9333	67.6733
CH4197	Fuhe90	Liaojing5hao,Liaojing326	Liaoning		H.F	Hap.C	Hap.B	83	81	70	116	12	156.472	29.6167	41.2867
CH4198	Gangyuan8hao	Liaojing5hao,Liaojing326	Liaoning		H.A	Hap.C	Hap.B	67	64	70	120	9.66667	138.276	30.8167	28.1833
CH4199	Kenyu38	Liaojing5hao	Hebei		H.F	Hap.C	Hap.B	69	68	72	115	13	164.103	29.5333	44.2067
CH4200	Bei04-20	Liaojing5hao,Hejiang20,Songjing3hao	Heilongjiang	Ⅱ	H.L	Hap.D	Hap.B	71	68	62	98	6.33333	182.474	29.9167	27.77
CH4201	Chujingxiang1hao	Hejiang20	Yunnan		H.B	Hap.D	Hap.C	98	87	87	112	8.33333	188.72	26.5	29.7567
CH4202	Fengmin2102	Liaojing5hao,Liaojing326	Liaoning		H.F	Hap.C	Hap.B	69	71	70	110	10.6667	175.062	28.9667	40.4733
CH4203	Jijing806	Liaojing5hao,Liaojing326	Jilin		H.N	Hap.C	Hap.B	67	60	65	111	10.6667	139.906	27.6167	31.4733
CH4204	Jinongda808	Liaojing5hao,Hejiang20,Songjing3hao	Jilin		H.F	Hap.C	Hap.B	80	76	66	108	6	201.667	29.2667	27.5067
CH4205	Yutian6hao	Liaojing5hao,Liaojing326	Liaoning		H.L	Hap.C	Hap.B	70	65	73	115	9.66667	154.276	27.9333	27.6267
CH4206	Jiudao56hao	Hejiang20	Jilin		H.L	Hap.C	Hap.B	76	69	65	105	10	129.233	26.4333	20.68
CH4207	Jiudao58hao	Hejiang20	Jilin		H.F	Hap.C	Hap.B	67	60	64	94	5	187.2	25.55	12.23
CH4208	Kendao17hao	Hejiang20	Heilongjiang	Ⅱ	H.N	Hap.C	Hap.C	66	58	49	89	*	*	*	*
CH4209	Liaojing28	Liaojing5hao	Liaoning		H.F	Hap.C	Hap.B	74	70	72	109	9.33333	206.464	27.4167	42.26
CH4210	Liaojing288	Liaojing5hao,Liaojing326	Liaoning		H.F	Hap.C	Hap.B	80	80	72	115	15	128.867	27.1833	43.1567
CH4211	Liaojing29	Liaojing5hao,Liaojing326	Liaoning		H.F	Hap.C	Hap.B	74	72	72	114	10.3333	142.29	30.7833	36.5233
CH4212	Liaojing92-34	Liaojing5hao,Liaojing326	Liaoning		H.F	Hap.C	Hap.B	77	75	68	111	9.66667	183.552	23.3833	35.0567
CH4213	Liaoxing10hao	Liaojing5hao,Liaojing326	Liaoning		H.F	Hap.C	Hap.B	77	76	70	115	13	145.385	28.9333	43.6533
CH4214	Liaoxing8hao	Liaojing5hao,Liaojing326	Liaoning		H.F	Hap.C	Hap.B	70	70	67	112	8	174.167	24.2833	28.37
CH4215	Liaoyan166	Liaojing5hao	Liaoning		H.L	Hap.C	Hap.B	86	76	70	116	13	133.769	26.85	39.1933
CH4216	Liaojing137	Liaojing5hao,Liaojing326	Liaoning		H.F	Hap.C	Hap.B	71	69	70	116	11	172.879	28.3	46.53
CH4217	Longdong106	Liaojing5hao,Hejiang20,Songjing3hao	Heilongjiang	Ⅲ	H.L	Hap.D	Hap.C	65	59	51	87	9	75.7778	32.925	20.205
CH4218	Qianzhonglang1hao	Liaojing5hao,Liaojing326	Liaoning		H.F	Hap.C	Hap.B	80	76	69	111	8.66667	200.462	35.0167	38.3
CH4219	Shennong016	Liaojing5hao,Liaojing326	Liaoning		H.F	Hap.C	Hap.B	75	69	72	113	10.3333	170.613	27.8167	39.0033
CH4220	Shennong2100	Liaojing5hao,Liaojing326	Liaoning		H.F	Hap.D	Hap.C	74	68	70	113	10.3333	161.516	27.6833	37.6667
CH4221	Shennong604	Liaojing5hao,Liaojing326	Liaoning		H.F	Hap.C	Hap.B	76	68	70	112	7	143.19	31.45	27.0433
CH4222	Suijing11	Hejiang20	Heilongjiang	Ⅱ	H.L	Hap.C	Hap.C	73	67	59	91	4	96.125	29.3	11.13
CH4223	Tianfeng202	Liaojing5hao,Liaojing326	Liaoning		H.F	Hap.C	Hap.B	69	65	73	113	11.5	158.406	30.2	38.1733
CH4224	Tiejing7hao	Liaojing5hao,Liaojing326	Liaoning		H.F	Hap.C	Hap.B	77	71	68	108	11	154.242	29.0833	38.38
CH4225	Tonghe835	Liaojing5hao,Hejiang20,Songjing3hao	Jilin		H.F	Hap.C	Hap.B	73	75	66	107	13	140.41	25.15	28.0633
CH4226	Tongjing888	Liaojing5hao,Hejiang20	Jilin		H.F	Hap.C	Hap.B	77	70	65	99	8.5	166.275	26.9667	29.39
CH4227	Yanjing34	Liaojing5hao,Liaojing326	Liaoning		H.F	Hap.C	Hap.B	76	71	68	111	7	143.714	28.95	24.8967
CH4229	Kendao21hao	Hejiang20	Heilongjiang	Ⅲ	H.N	Hap.C	Hap.C	65	55	52	89	9.5	160.737	29.5333	32
CH4230	Longjing19hao	Hejiang20	Heilongjiang	Ⅱ	H.L	Hap.C	Hap.B	67	56	56	88	19	105.5	29.525	46.035
CH4231	Longhua04-050	Hejiang20	Heilongjiang	Ⅲ	H.N	Hap.D	Hap.C	67	58	52	88	10	70.7	31.425	15.83
CH4232	Longnuo3hao	Liaojing5hao	Heilongjiang	Ⅱ	H.N	Hap.C	Hap.C	67	56	52	89	*	*	*	*
CH4233	Longxiangdao2hao	Liaojing5hao,Hejiang20,Songjing3hao	Heilongjiang	Ⅰ	H.L	Hap.C	Hap.B	79	72	64	106	6.5	119.282	29.7833	21.22
CH4234	Liaoxing2hao	Liaojing5hao,Liaojing326	Liaoning		H.F	Hap.C	Hap.B	74	73	66	109	5.5	176.424	27.4333	21.4967
CH4235	Liaoxing3hao	Liaojing5hao,Liaojing326	Liaoning		H.L	Hap.C	Hap.B	90	75	73	122	9	219	29.95	43.5067
CH4236	Liaoxing5hao	Liaojing5hao,Liaojing326	Liaoning		H.F	Hap.C	Hap.B	72	67	66	117	12.5	168.64	30.0333	47.39
CH4237	Liaoxing6hao	Liaojing5hao,Liaojing326	Liaoning		H.F	Hap.C	Hap.B	87	81	70	114	7.5	156.933	29.5167	26.8
CH4238	Liaojing931	Liaojing5hao,Liaojing326	Liaoning		H.F	Hap.C	Hap.B	78	69	72	114	9	151.519	28.8333	31.87
CH4239	Shendao6hao	Liaojing5hao,Liaojing326	Liaoning		H.F	Hap.C	Hap.B	82	82	70	117	9	118.63	28.3333	25.6233
CH4240	Shendao11	Liaojing5hao	Liaoning		H.L	Hap.C	Hap.B	98	85	72	114	16	119.104	26.2667	43.8333
CH4241	Shendao47	Liaojing5hao,Liaojing326	Liaoning		H.F	Hap.C	Hap.B	69	67	70	116	12	172.444	29.2667	43.7933
CH4242	Shennong159	Liaojing5hao	Liaoning		H.F	Hap.C	Hap.B	78	71	74	114	10.5	139.365	22.7333	27.6
CH4243	Shennong611	Liaojing5hao	Liaoning		H.F	Hap.C	Hap.B	69	68	72	116	10	124.4	33.3667	31.39
CH4244	Shennong702	Liaojing5hao	Liaoning		H.F	Hap.C	Hap.B	74	71	72	112	8	161.042	27.8667	30.77
CH4245	Shendao9hao	Liaojing5hao,Liaojing326	Liaoning		H.F	Hap.C	Hap.B	75	77	72	114	11.5	192.087	27.6667	50.0467
CH4246	Yanjing456	Liaojing5hao,Liaojing326	Liaoning		H.F	Hap.C	Hap.B	78	72	70	115	9	179.519	28.8	41.2567
CH4247	Gangyu129	Liaojing5hao	Liaoning		H.C	Hap.C	Hap.B	75	72	72	118	10.5	202.444	30.65	47.05
CH4248	Fuhe66	Liaojing5hao,Liaojing326	Liaoning		H.F	Hap.C	Hap.B	87	72	72	115	10	149.067	27.1667	33.09
CH4249	Tiejing8hao	Liaojing5hao	Liaoning		H.F	Hap.C	Hap.B	74	71	68	109	9.5	173.123	28.6833	38.07
CH4250	Dongzhuang1018	Liaojing5hao	Liaoning		H.F	Hap.C	Hap.B	69	64	71	113	13	160.051	28.3167	38.9733
CH4251	Zhuangyu3hao	Liaojing5hao	Liaoning		H.F	Hap.C	Hap.B	92	86	68	112	15.3333	157.783	29.3333	48.68
CH4252	Fujing8	Liaojing5hao,Liaojing326	Liaoning		H.L	Hap.C	Hap.B	78	76	69	112	9	199.963	28.2333	40.3733
CH4253	Songjing3hao	Liaojing5hao,Hejiang20	Heilongjiang	Ⅰ	H.F	Hap.C	Hap.C	86	73	68	102	9	136.037	26.85	27.9333
CH4254	Longdao12hao	Hejiang20	Heilongjiang	Ⅱ	H.N	Hap.D	Hap.C	68	63	55	95	15.6667	60.4894	28.7333	16.4567
CH4255	Songjing16hao	Liaojing5hao,Hejiang20,Songjing3hao	Heilongjiang	Ⅰ	H.L	Hap.C	Hap.C	79	73	64	105	11	124.818	27.9667	34.8333
CH4256	Longjing38hao	Liaojing5hao,Liaojing326	Heilongjiang	Ⅱ	H.F	Hap.C	Hap.A	68	64	58	91	7.33333	107.136	28.7167	14.1267
CH4257	Changxuan12hao	Hejiang20	Jilin		H.D	Hap.C	Hap.A	81	71	65	102	16	136.812	31.7167	40.0767
CH4258	Danhandao53	Liaojing5hao	Liaoning		H.L	Hap.C	Hap.B	85	77	73	121	9	192.037	29.3667	35.8733
CH4259	Dongnongnuo418	Hejiang20	Liaoning		H.F	Hap.C	Hap.B	67	65	60	98	15	116.067	27.2	15.69
CH4260	Longdao14hao	Liaojing5hao,Hejiang20,Songjing3hao	Heilongjiang	Ⅰ	H.L	Hap.C	Hap.B	78	71	68	106	9.33333	129.036	27.8667	15.8633
CH4261	Zhonglongxiangjing1hao	Hejiang20,Songjing3hao	Heilongjiang	Ⅱ	H.J	Hap.C	Hap.A	71	68	62	101	12	100.833	28.0667	31.0567
CH4262	Jijing509	Liaojing5hao,Hejiang20,Songjing3hao	Jilin		H.F	Hap.C	Hap.B	77	66	67	103	10.3333	169	27.7833	35.5767
CH4263	Jijing801	Liaojing5hao,Liaojing326	Jilin		H.F	Hap.C	Hap.B	86	71	67	106	10.3333	143.968	24.3833	23.8667
CH4264	Jinongda23hao	Liaojing5hao,Hejiang20,Songjing3hao	Jilin		H.F	Hap.C	Hap.B	69	59	63	104	9.66667	124.172	27.7	16.99
CH4265	Jinongda30hao	Liaojing5hao,Hejiang20,Songjing3hao	Jilin		H.L	Hap.C	Hap.B	89	71	64	104	10.6667	162.25	33.5167	35.2733
CH4266	Jinongda31hao	Hejiang20	Jilin		H.L	Hap.C	Hap.B	92	75	71	106	11.6667	150.743	25.8167	31.65
CH4267	Jinongda838	Liaojing5hao,Hejiang20,Songjing3hao	Jilin		H.F	Hap.C	Hap.B	85	71	63	104	15.3333	99.5217	26.6833	16.3733
CH4268	Jiudao42hao	Hejiang20	Jilin		H.F	Hap.C	Hap.B	87	72	68	104	12.6667	159.605	27.1333	39.04
CH4269	Jiudao60hao	Hejiang20	Jilin		H.F	Hap.C	Hap.B	68	65	59	95	8.66667	165.538	26.95	16.4867
CH4270	Jiudao66hao	Liaojing5hao	Jilin		H.N	Hap.D	Hap.B	66	58	52	90	8	145.667	31.65	25.5633
CH4271	Jiudao67hao	Liaojing5hao	Jilin		H.L	Hap.D	Hap.B	75	67	63	105	12.6667	143.658	23.4167	33.3567
CH4272	Kendao9hao	Hejiang20	Heilongjiang	Ⅲ	H.N	Hap.C	Hap.C	67	58	51	88	9	65.3889	28.75	9.09
CH4273	Longdao13hao	Liaojing5hao,Hejiang20	Heilongjiang	Ⅰ	H.L	Hap.C	Hap.B	68	64	58	100	10	115.9	24.6667	22.8
CH4274	Longdong107	Hejiang20	Heilongjiang	Ⅲ	H.N	Hap.C	Hap.C	66	61	51	88	7.33333	79.9091	28.4	10.36
CH4275	Longjing34hao	Hejiang20	Heilongjiang	Ⅱ	H.F	Hap.C	Hap.C	68	61	58	92	9.66667	86.069	28.2	12.21
CH4276	Longjing33hao	Liaojing5hao,Hejiang20,Songjing3hao	Heilongjiang	Ⅱ	H.L	Hap.C	Hap.C	69	63	59	91	10.3333	102.548	29.1333	17.6633
CH4277	Longjing12hao	Hejiang20	Heilongjiang	Ⅱ	H.F	Hap.C	Hap.C	67	61	49	90	7	58.7143	31.3333	10.67
CH4278	Longjing31hao	Hejiang20	Heilongjiang	Ⅲ	H.F	Hap.D	Hap.C	67	62	54	91	8	57.5	27	5.73
CH4279	Longjing32hao	Hejiang20	Heilongjiang	Ⅲ	H.N	Hap.D	Hap.C	67	66	51	94	10.3333	84.0323	26.4333	11.2067
CH4280	Longqingdao2hao	Liaojing5hao,Hejiang20,Songjing3hao	Heilongjiang	Ⅲ	H.N	Hap.D	Hap.C	66	61	52	89	15	60.8	28.1	12.81
CH4281	Longjing39	Liaojing5hao,Hejiang20	Heilongjiang	Ⅲ	H.L	Hap.D	Hap.C	67	63	60	101	7.66667	193.652	26.9667	29
CH4282	Longyang1hao	Liaojing5hao,Hejiang20,Songjing3hao	Heilongjiang	Ⅰ	H.F	Hap.C	Hap.B	67	56	62	91	6.33333	76.6316	28.9333	4.47667
CH4283	Song05-274	Liaojing5hao,Hejiang20	Heilongjiang	Ⅰ	H.F	Hap.C	Hap.B	68	57	58	102	8.66667	151.115	25.75	28.94
CH4284	Songjing18	Liaojing5hao,Hejiang20,Songjing3hao	Heilongjiang	Ⅰ	H.L	Hap.C	Hap.B	84	71	68	104	12	110.889	28.5	31.6333
CH4285	Songjing15hao	Liaojing5hao,Hejiang20	Heilongjiang	Ⅰ	H.L	Hap.C	Hap.B	68	67	66	106	10	189.967	24.05	32.4233
CH4286	Songjingxiang1hao	Liaojing5hao,Hejiang20,Songjing3hao	Heilongjiang	Ⅰ	H.L	Hap.C	Hap.B	75	67	66	108	10.3333	137.129	26.8667	27.7433
CH4287	Songjingxiang2hao	Liaojing5hao,Hejiang20,Songjing3hao	Heilongjiang	Ⅰ	H.L	Hap.C	Hap.B	79	71	65	105	10.3333	103	29.5167	22.49
CH4288	Songliao6hao	Hejiang20	Jilin		H.L	Hap.C	Hap.B	78	69	63	106	9	126.556	27.5667	16.5967
CH4289	Suijing12	Hejiang20	Heilongjiang	Ⅲ	H.N	Hap.D	Hap.C	68	57	54	90	17	48.0588	26.8	15.08
CH4290	Tonghe857	Liaojing5hao	Jilin		H.F	Hap.C	Hap.B	76	71	67	110	10	106.567	31.1167	29.7867
CH4291	Chenhe168	Liaojing5hao	Liaoning		H.F	Hap.C	Hap.C	69	65	72	115	11.6667	155.286	30.15	38.51
CH4292	Chenhong36	Liaojing5hao	Liaoning		H.L	Hap.C	Hap.B	90	84	70	117	7.33333	183.955	31.1167	34.2467
CH4293	Dan137	Liaojing5hao	Liaoning		H.B	Hap.C	Hap.B	69	66	69	127	13.3333	146.4	29.8667	45.2467
CH4294	Danjing10hao	Liaojing5hao	Liaoning		H.F	Hap.C	Hap.B	85	80	78	121	11.6667	137.8	27.0833	29.2967
CH4295	Dannuo2hao	Liaojing5hao	Liaoning		H.F	Hap.C	Hap.B	74	69	79	124	8.33333	166.8	25.9667	26.5833
CH4296	Fujing2103	Liaojing5hao,Liaojing326	Liaoning		H.L	Hap.C	Hap.B	73	68	71	115	8.33333	179.12	27.9	33.7767
CH4297	Fuhe6hao	Liaojing5hao	Liaoning		H.F	Hap.C	Hap.B	72	66	74	116	13	164	28.1333	40.4167
CH4298	Fuhe99	Liaojing5hao	Liaoning		H.L	Hap.C	Hap.B	80	68	70	115	8	140.792	29.8333	28.3667
CH4299	Fujing357	Liaojing5hao,Liaojing326	Liaoning		H.K	Hap.C	Hap.B	83	75	71	113	9	148.481	28.75	33.63
CH4300	Futian2100	Liaojing5hao,Liaojing326	Liaoning		H.L	Hap.C	Hap.B	73	68	70	116	9.33333	195.786	28.75	41.63
CH4301	Gangyu10hao	Liaojing5hao	Liaoning		H.L	Hap.C	Hap.B	85	74	73	118	9	221.704	29.9833	45.3667
CH4302	Gangyu6hao	Liaojing5hao,Liaojing326	Liaoning		H.L	Hap.C	Hap.B	83	76	72	117	9.33333	216.357	29.6833	43.3167
CH4303	Hongke67	Liaojing5hao,Hejiang20,Songjing3hao	Jilin		H.F	Hap.C	Hap.B	88	76	68	105	13	123	24.65	32.3633
CH4304	Huajing8hao	Liaojing5hao,Liaojing326	Liaoning		H.F	Hap.C	Hap.B	75	69	71	117	14.3333	127.116	30.4167	40.2867
CH4305	Jindao105	Liaojing5hao,Liaojing326	Liaoning		H.L	Hap.C	Hap.B	73	69	70	115	12	181.889	28.5833	46.5233
CH4306	Jindao106	Liaojing5hao	Liaoning		H.F	Hap.C	Hap.B	86	79	75	116	12	221.944	25.6	42.4833
CH4307	Jindao201	Liaojing5hao	Liaoning		H.L	Hap.C	Hap.B	69	68	70	114	9.33333	263.857	25.0333	37.54
CH4308	Jindao12hao	Liaojing5hao,Liaojing326	Shanxi		H.L	Hap.C	Hap.B	85	75	68	108	7.66667	169.565	28.7167	30.0033
CH4309	Liaohan403	Liaojing5hao,Liaojing326	Liaoning		H.L	Hap.C	Hap.B	78	69	64	107	10	145.467	28.0333	31.0333
CH4310	Liaojing101	Liaojing5hao,Liaojing326	Liaoning		H.L	Hap.C	Hap.B	73	68	72	115	7.66667	214.261	28.1667	36.58
CH4311	Liaonong938	Liaojing5hao	Liaoning		H.L	Hap.C	Hap.B	83	71	76	117	9.33333	245.607	26.7667	43.32
CH4312	Liaoxing4hao	Liaojing5hao,Liaojing326	Liaoning		H.L	Hap.C	Hap.B	77	68	74	113	9.5	193.368	27.125	37.995
CH4313	Liandao1hao	Hejiang20	Heilongjiang	Ⅲ	H.L	Hap.D	Hap.C	69	61	57	91	13	97.1923	27.075	24.825
CH4314	Lvzhu1hao	Liaojing5hao,Hejiang20,Songjing3hao	Heilongjiang	Ⅰ	H.N	Hap.C	Hap.D	72	71	62	107	13	139.051	27.4167	28.91
CH4315	Meifeng1158	Liaojing5hao,Liaojing326	Liaoning		H.L	Hap.C	Hap.B	84	73	74	118	9	214.259	28.2333	39.6233
CH4316	Minxi9hao	Liaojing5hao	Liaoning		H.L	Hap.C	Hap.B	84	75	68	113	11.3333	151.5	28.8833	41.2533
CH4317	Qiaoyu8	Liaojing5hao	Liaoning		H.F	Hap.C	Hap.B	82	74	74	118	10.6667	161.344	28.35	29.6267
CH4318	Qinglin1	Liaojing5hao	Jilin		H.F	Hap.D	Hap.B	69	60	59	106	13.6667	130.171	29.1667	41.6167
CH4319	Shendao5hao	Liaojing5hao	Liaoning		H.F	Hap.C	Hap.B	90	74	68	115	11.5	119.522	29.3	33.625
CH4320	Shennong8801	Liaojing5hao	Liaoning		H.F	Hap.C	Hap.B	87	76	68	115	9	128.111	33.5	31.3567
CH4321	Shennongxiangnuo1hao	Liaojing5hao	Liaoning		H.L	Hap.C	Hap.E	100	81	74	111	9.66667	128.552	28.9667	29.19
CH4322	Shennuo1hao	Liaojing5hao	Liaoning		H.I	Hap.C	Hap.B	78	71	75	117	10.6667	141.25	27.15	31.8033
CH4323	Yanjing188	Liaojing5hao,Liaojing326	Liaoning		H.F	Hap.C	Hap.B	75	67	64	116	9.66667	129.034	30.3	29.3033
CH4324	Zhuangjing2hao	Liaojing5hao	Liaoning		H.F	Hap.C	Hap.B	90	80	77	123	11.3333	133.824	31.55	35.6967
CH4325	Danjing668	Liaojing5hao	Liaoning		H.F	Hap.C	Hap.B	91	76	77	118	10.3333	215.161	26.6667	34.3067
CH4326	Daofeng1hao	Liaojing5hao,Liaojing326	Liaoning		H.L	Hap.C	Hap.B	83	75	72	123	7.33333	192.045	32	32.4533
CH4327	Fuyou33	Liaojing5hao	Liaoning		H.L	Hap.C	Hap.B	88	74	70	117	6	186.111	31.15	27.9867
CH4328	Gangyu7hao	Liaojing5hao,Liaojing326	Liaoning		H.L	Hap.C	Hap.B	90	72	74	122	7.33333	195.136	30.3167	32.43
CH4329	Lianhui1hao	Hejiang20	Heilongjiang	Ⅲ	H.N	Hap.C	Hap.C	67	55	51	92	14	76.8571	30.35	28.21
CH4330	Liaojing132	Liaojing5hao,Liaojing326	Liaoning		H.F	Hap.C	Hap.B	78	70	72	118	8.66667	149.5	28.3	30.6867
CH4331	Liaojing212	Liaojing5hao,Liaojing326	Liaoning		H.F	Hap.C	Hap.B	69	67	72	119	7.33333	214.091	28.8333	32.6733
CH4332	Liaojing346	Liaojing5hao,Liaojing326	Liaoning		H.L	Hap.C	Hap.B	70	66	68	111	10	147.133	28.5167	34.72
CH4333	Liaoyingyu1hao	Liaojing5hao,Liaojing326	Liaoning		H.F	Hap.C	Hap.B	82	72	70	116	8	119.708	32.3833	24.9867
CH4334	Lindao20	Liaojing5hao	Shandong		H.F	Hap.C	Hap.B	68	61	70	115	8.33333	157.04	32.0167	26.1467
CH4335	Longjing40	Hejiang20	Heilongjiang	Ⅰ	H.F	Hap.D	Hap.C	67	61	60	92	13.3333	85.275	27.05	19.96
CH4336	Longjing41	Hejiang20	Heilongjiang	Ⅲ	H.F	Hap.D	Hap.C	67	57	56	90	10	91.6	28.25	12.21
CH4337	Longjing60	Liaojing5hao	Tianjin		H.F	Hap.C	Hap.B	72	65	70	116	11	151.303	30	30.05
CH4338	Qiaoke951	Liaojing5hao,Liaojing326	Liaoning		H.L	Hap.C	Hap.B	75	69	68	113	10.6667	171.094	33.0333	49.4333
CH4339	Suidao2hao	Liaojing5hao,Hejiang20,Songjing3hao	Heilongjiang	Ⅱ	H.N	Hap.C	Hap.C	72	66	57	99	9	112.389	27	13.305
CH4340	Suijing14	Hejiang20	Heilongjiang	Ⅱ	H.F	Hap.C	Hap.C	67	68	61	90	6	80.75	29.05	9.72
CH4341	Yujing168	Liaojing5hao,Liaojing326	Liaoning		H.L	Hap.C	Hap.B	94	76	75	116	10.3333	162.839	30.7333	43.5667
CH4342	Yujing899	Liaojing5hao,Liaojing326	Liaoning		H.F	Hap.C	Hap.B	81	76	73	115	12	119.389	26.8667	31.2067
CH4343	Zhonglongjing2hao	Liaojing5hao,Hejiang20,Songjing3hao	Heilongjiang	Ⅰ	H.L	Hap.D	Hap.C	69	65	60	91	6	126	27	11.78
CH4344	Liaojing5hao	Liaojing5hao	Liaoning		H.F	Hap.C	Hap.B	70	68	76	116	11.6667	133.8	26.8	31.0133
CH4345	Hejiang20	Hejiang20	Heilongjiang	Ⅲ	H.N	Hap.C	Hap.C	68	61	55	93	5	76.3	27	7.835
CH4346	Liaojing3326	Liaojing326	Liaoning		H.F	Hap.C	Hap.B	76	70	72	116	6.66667	123.747	29.7167	25.33
*No ﬁlled grains
