# Supplementary material for: Divergent Hd1, Ghd7, and DTH7 Alleles Control Heading Date and Yield Potential of Japonica Rice in Northeast China
Source: Front Plant Sci. 2018 Jan 26;9:35. doi: 10.3389/fpls.2018.00035 (PMC5790996; doi:10.3389/fpls.2018.00035)
Supplement: Supplementary file 2 [file Table_2.XLSX]

## Sheet: Sheet1
TABLE S2 | Information on the 21,198 SNPs.
SNP_ID	Chromosome	Position. MSU. v6	alleles	Major Allele Frquency	Gene Diversity	Heterozygosity	Polymorphic information content
R0100030071	1	30071	T/C	0.92418	0.140142	0.00409836	0.130322
F0100030478	1	30478	C/T	0.932377	0.1261	0.00409836	0.11815
F0100149920	1	149920	A/T	0.627049	0.467717	0.00819672	0.358337
R0100172923	1	172923	G/A	0.932377	0.1261	0.00409836	0.11815
R0100177107	1	177107	C/T	0.614754	0.517636	0	0.437728
R0100180426	1	180426	T/C	0.608607	0.476409	0.00409836	0.362926
F0100213775	1	213775	T/G	0.836066	0.27412	0.00819672	0.236549
R0100257134	1	257134	A/G	0.604508	0.478156	0.00409836	0.363839
R0100303168	1	303168	A/T	0.631148	0.465601	0	0.357209
F0100319710	1	319710	C/T	0.856557	0.253594	0	0.234906
R0100370149	1	370149	A/G	0.647541	0.456463	0	0.352284
R0100382163	1	382163	C/T	0.856557	0.253594	0	0.234906
F0100541152	1	541152	T/C	0.938525	0.115392	0	0.108735
R0100732541	1	732541	G/A	0.80123	0.318522	0.00409836	0.267794
F0100737396	1	737396	T/G	0.793033	0.328264	0.00409836	0.274385
R0100738694	1	738694	G/A	0.82582	0.287683	0.00409836	0.246302
F0100740575	1	740575	T/G	0.80123	0.318522	0.00409836	0.267794
R0100742720	1	742720	T/G	0.803279	0.316044	0	0.266102
R0100743475	1	743475	A/G	0.80123	0.318522	0.00409836	0.267794
F0100841564	1	841564	C/T	0.80123	0.318522	0.00409836	0.267794
R0100841747	1	841747	T/G	0.82582	0.287683	0.00409836	0.246302
F0100852739	1	852739	C/T	0.797131	0.325055	0.00409836	0.274822
F0100857021	1	857021	G/T	0.80123	0.327088	0.00409836	0.287322
F0100923986	1	923986	T/A	0.702869	0.417688	0.00409836	0.330457
F0100934988	1	934988	A/G	0.678279	0.436433	0.00409836	0.341196
F0100935060	1	935060	C/T	0.67623	0.440507	0	0.347027
F0100935862	1	935862	G/A	0.678279	0.436433	0.00409836	0.341196
F0100953124	1	953124	T/C	0.711066	0.410903	0.00409836	0.326482
F0101032624	1	1032624	G/A	0.721311	0.402042	0	0.321223
F0101033952	1	1033952	C/T	0.721311	0.402042	0	0.321223
F0101045375	1	1045375	C/T	0.713115	0.409164	0	0.325457
R0101045411	1	1045411	C/T	0.713115	0.409164	0	0.325457
F0101053413	1	1053413	T/C	0.688525	0.428917	0	0.336932
F0101080724	1	1080724	A/G	0.688525	0.428917	0	0.336932
F0101175090	1	1175090	C/T	0.758197	0.366669	0	0.299446
R0101285084	1	1285084	A/G	0.696721	0.427439	0	0.342828
F0101367147	1	1367147	G/A	0.844262	0.262967	0	0.228391
F0101374487	1	1374487	G/T	0.844262	0.262967	0	0.228391
F0101375250	1	1375250	G/A	0.836066	0.276673	0	0.242668
F0101388209	1	1388209	C/T	0.883197	0.208101	0.00409836	0.189593
R0101398790	1	1398790	G/A	0.836066	0.276673	0	0.242668
F0101403325	1	1403325	G/A	0.844262	0.262967	0	0.228391
F0101420300	1	1420300	G/A	0.844262	0.262967	0	0.228391
F0101444647	1	1444647	C/T	0.844262	0.262967	0	0.228391
R0101448535	1	1448535	T/C	0.844262	0.262967	0	0.228391
F0101448614	1	1448614	A/G	0.844262	0.262967	0	0.228391
F0101448793	1	1448793	G/T	0.844262	0.262967	0	0.228391
F0101449502	1	1449502	T/G	0.836066	0.27412	0	0.236549
F0101487827	1	1487827	T/C	0.831967	0.283425	0	0.249632
R0101487851	1	1487851	C/T	0.831967	0.282829	0.00409836	0.248213
F0101489505	1	1489505	C/T	0.836066	0.27412	0	0.236549
R0101496374	1	1496374	A/G	0.836066	0.27412	0	0.236549
R0101496483	1	1496483	C/T	0.836066	0.27412	0	0.236549
R0101499843	1	1499843	T/G	0.836066	0.27412	0	0.236549
F0101500394	1	1500394	T/G	0.836066	0.27412	0	0.236549
R0101509625	1	1509625	C/T	0.831967	0.279596	0	0.240509
F0101514891	1	1514891	A/G	0.831967	0.279596	0	0.240509
F0101517895	1	1517895	C/T	0.840164	0.269854	0	0.235588
F0101519162	1	1519162	G/T	0.831967	0.279596	0	0.240509
R0101545889	1	1545889	G/T	0.741803	0.385145	0	0.314067
F0101622676	1	1622676	A/G	0.721311	0.402042	0	0.321223
R0101622800	1	1622800	T/A	0.75	0.375	0	0.304688
F0101682923	1	1682923	A/C	0.709016	0.433116	0	0.368379
F0101697327	1	1697327	C/A	0.754098	0.370868	0	0.302096
R0101785787	1	1785787	C/T	0.77459	0.3492	0	0.28823
F0101830797	1	1830797	T/G	0.733607	0.390856	0	0.314472
F0101855046	1	1855046	A/G	0.741803	0.383062	0	0.309694
F0101895833	1	1895833	C/T	0.77459	0.3492	0	0.28823
F0101896683	1	1896683	T/C	0.745902	0.379065	0	0.30722
R0101938886	1	1938886	G/T	0.77459	0.354441	0	0.299745
F0101960410	1	1960410	C/T	0.913934	0.160609	0	0.153729
F0101966599	1	1966599	C/T	0.913934	0.157317	0	0.144942
R0101967282	1	1967282	A/G	0.913934	0.157317	0	0.144942
R0101980903	1	1980903	G/A	0.938525	0.115392	0	0.108735
R0102022652	1	2022652	A/G	0.713115	0.442757	0	0.392652
R0102048036	1	2048036	C/T	0.946721	0.10088	0	0.0957917
F0102057827	1	2057827	G/A	0.913934	0.157317	0	0.144942
R0102073898	1	2073898	G/T	0.795082	0.325853	0	0.272763
R0102074969	1	2074969	A/G	0.770492	0.353668	0	0.291128
R0102075354	1	2075354	T/C	0.766393	0.358069	0	0.293962
R0102076894	1	2076894	C/T	0.790984	0.330657	0	0.27599
R0102095843	1	2095843	T/C	0.877049	0.217549	0	0.197185
R0102100327	1	2100327	T/C	0.852459	0.251545	0	0.219908
F0102102204	1	2102204	A/C	0.920082	0.147062	0.00409836	0.136249
F0102109353	1	2109353	G/A	0.905738	0.171493	0	0.158127
F0102153332	1	2153332	A/C	0.741803	0.383062	0	0.309694
F0102154844	1	2154844	A/G	0.766393	0.358069	0	0.293962
R0102158257	1	2158257	C/T	0.721311	0.402042	0	0.321223
F0102170643	1	2170643	A/C	0.766393	0.358069	0	0.293962
F0102176546	1	2176546	G/A	0.754098	0.376612	0	0.314358
F0102201332	1	2201332	C/A	0.713115	0.42932	0	0.365909
F0102214652	1	2214652	C/T	0.709016	0.412624	0	0.327495
R0102215420	1	2215420	G/A	0.754098	0.370868	0	0.302096
R0102221797	1	2221797	C/A	0.754098	0.370868	0	0.302096
F0102222068	1	2222068	T/C	0.635246	0.506349	0.00819672	0.432699
F0102222289	1	2222289	A/G	0.713115	0.409164	0	0.325457
R0102225011	1	2225011	G/A	0.754098	0.370868	0	0.302096
F0102226415	1	2226415	A/G	0.754098	0.370868	0	0.302096
F0102242117	1	2242117	C/A	0.795082	0.339291	0	0.303099
R0102249313	1	2249313	A/G	0.790984	0.330657	0	0.27599
R0102264210	1	2264210	G/A	0.790984	0.330657	0	0.27599
F0102333494	1	2333494	T/A	0.844262	0.262967	0	0.228391
R0102333664	1	2333664	G/A	0.844262	0.262967	0	0.228391
F0102334195	1	2334195	A/C	0.848361	0.25729	0	0.224191
R0102341115	1	2341115	G/A	0.79918	0.320982	0	0.269467
F0102362715	1	2362715	A/G	0.877049	0.216642	0	0.194884
F0102382824	1	2382824	C/T	0.77459	0.3492	0	0.28823
R0102383773	1	2383773	G/A	0.77459	0.3492	0	0.28823
F0102389569	1	2389569	G/A	0.754098	0.370868	0	0.302096
F0102389723	1	2389723	C/T	0.754098	0.370868	0	0.302096
R0102401261	1	2401261	A/G	0.741803	0.383062	0	0.309694
F0102403713	1	2403713	G/C	0.778689	0.349805	0	0.296628
R0102405939	1	2405939	A/G	0.778689	0.349805	0	0.296628
R0102413921	1	2413921	T/G	0.745902	0.385011	0	0.319764
F0102418996	1	2418996	A/G	0.754098	0.386287	0	0.334934
F0102464353	1	2464353	G/A	0.77459	0.354441	0	0.299745
F0102480935	1	2480935	C/A	0.52459	0.50645	0	0.38624
R0102500245	1	2500245	A/G	0.77459	0.351015	0	0.292219
F0102567707	1	2567707	G/A	0.928279	0.133155	0.00409836	0.12429
F0102572521	1	2572521	A/C	0.928279	0.133155	0.00409836	0.12429
F0102578166	1	2578166	C/T	0.932377	0.126621	0.00409836	0.119575
R0102581232	1	2581232	G/A	0.813525	0.303405	0.00409836	0.257377
R0102581408	1	2581408	T/C	0.936475	0.118978	0.00409836	0.1119
R0102583205	1	2583205	G/A	0.89959	0.180655	0.00409836	0.164337
R0102583978	1	2583978	T/C	0.811475	0.316178	0	0.282768
F0102586522	1	2586522	C/T	0.895492	0.187172	0.00409836	0.169656
R0102593266	1	2593266	T/C	0.784836	0.337737	0.00409836	0.280704
R0102593855	1	2593855	A/G	0.778689	0.365795	0	0.3318
F0102598234	1	2598234	C/T	0.848361	0.25729	0	0.224191
R0102599745	1	2599745	A/G	0.877049	0.215668	0	0.192412
F0102601798	1	2601798	G/A	0.936475	0.118978	0.00409836	0.1119
R0102606283	1	2606283	G/A	0.877049	0.215668	0	0.192412
R0102613537	1	2613537	T/C	0.784836	0.337737	0.00409836	0.280704
R0102622183	1	2622183	T/C	0.77459	0.374194	0	0.342902
R0102628086	1	2628086	A/C	0.77459	0.370902	0	0.335737
R0102635503	1	2635503	G/A	0.840164	0.268577	0	0.23251
F0102636005	1	2636005	A/C	0.776639	0.346941	0.00409836	0.286757
F0102641002	1	2641002	T/A	0.936475	0.118978	0.00409836	0.1119
R0102671026	1	2671026	T/C	0.844262	0.262967	0	0.228391
F0102688012	1	2688012	C/T	0.932377	0.1261	0.00409836	0.11815
R0102689569	1	2689569	A/C	0.776639	0.348739	0.00409836	0.290721
F0102699617	1	2699617	G/A	0.877049	0.215668	0	0.192412
R0102702459	1	2702459	G/A	0.836066	0.27412	0	0.236549
F0102704366	1	2704366	T/C	0.840164	0.268577	0	0.23251
R0102705819	1	2705819	G/A	0.872951	0.221815	0	0.197214
F0102705839	1	2705839	C/T	0.872951	0.221815	0	0.197214
F0102721098	1	2721098	G/A	0.80123	0.318522	0.00409836	0.267794
R0102723976	1	2723976	G/T	0.768443	0.355877	0.00409836	0.292553
F0102727493	1	2727493	T/C	0.756148	0.368777	0.00409836	0.300779
F0102758317	1	2758317	T/G	0.758197	0.384406	0	0.337419
R0102794867	1	2794867	A/C	0.711066	0.410903	0.00409836	0.326482
F0102804913	1	2804913	C/A	0.709016	0.431369	0	0.364911
F0102812330	1	2812330	C/T	0.743852	0.381072	0.00409836	0.308464
R0102812852	1	2812852	A/G	0.739754	0.387136	0.00409836	0.315305
F0102819060	1	2819060	A/G	0.747951	0.381038	0.00409836	0.314423
F0102863538	1	2863538	G/C	0.756148	0.368777	0.00409836	0.300779
R0102889578	1	2889578	A/G	0.756148	0.368777	0.00409836	0.300779
F0102892025	1	2892025	C/T	0.756148	0.368777	0.00409836	0.300779
R0102893082	1	2893082	A/G	0.702869	0.417688	0.00409836	0.330457
R0102897613	1	2897613	C/A	0.743852	0.381072	0.00409836	0.308464
F0102953514	1	2953514	G/T	0.756148	0.368777	0.00409836	0.300779
F0102956281	1	2956281	T/A	0.756148	0.368777	0.00409836	0.300779
R0102963449	1	2963449	T/C	0.752049	0.372942	0.00409836	0.303399
F0102981740	1	2981740	G/A	0.756148	0.368777	0.00409836	0.300779
R0102987018	1	2987018	T/C	0.711066	0.410903	0.00409836	0.326482
F0103003719	1	3003719	A/G	0.756148	0.368777	0.00409836	0.300779
R0103003755	1	3003755	T/C	0.756148	0.368777	0.00409836	0.300779
R0103018692	1	3018692	C/T	0.69877	0.420981	0.00409836	0.332368
F0103026041	1	3026041	T/C	0.69877	0.420981	0.00409836	0.332368
F0103037962	1	3037962	C/T	0.752049	0.372942	0.00409836	0.303399
F0103045073	1	3045073	G/A	0.752049	0.372942	0.00409836	0.303399
R0103090903	1	3090903	A/G	0.946721	0.10088	0	0.0957917
F0103099167	1	3099167	T/C	0.756148	0.368777	0.00409836	0.300779
F0103102902	1	3102902	C/A	0.702869	0.417688	0.00409836	0.330457
R0103109630	1	3109630	C/T	0.747951	0.377041	0.00409836	0.305961
F0103126363	1	3126363	A/G	0.739754	0.387136	0.00409836	0.315305
F0103137459	1	3137459	G/A	0.747951	0.381038	0.00409836	0.314423
F0103193518	1	3193518	A/C	0.559426	0.586108	0.0368852	0.518591
R0103198262	1	3198262	G/A	0.733607	0.400934	0	0.335346
F0103223459	1	3223459	G/A	0.69877	0.434586	0.00409836	0.359167
F0103234942	1	3234942	C/A	0.848361	0.25729	0	0.224191
R0103250095	1	3250095	T/C	0.596311	0.484724	0.00409836	0.371151
F0103250958	1	3250958	T/G	0.719262	0.406116	0.00409836	0.326913
R0103251281	1	3251281	T/G	0.67418	0.441959	0.00409836	0.347851
R0103256436	1	3256436	C/T	0.604508	0.481364	0.00409836	0.369387
R0103260715	1	3260715	T/C	0.479508	0.542025	0	0.436238
R0103261319	1	3261319	T/G	0.52459	0.608439	0	0.53838
R0103321114	1	3321114	T/C	0.563525	0.491929	0.00409836	0.370932
R0103345892	1	3345892	A/G	0.723361	0.40022	0.00409836	0.320132
F0103347359	1	3347359	G/A	0.563525	0.491929	0.00409836	0.370932
R0103354826	1	3354826	C/T	0.723361	0.40022	0.00409836	0.320132
F0103355128	1	3355128	A/G	0.598361	0.510212	0	0.415431
F0103357669	1	3357669	C/A	0.723361	0.40022	0.00409836	0.320132
F0103359729	1	3359729	G/T	0.723361	0.40022	0.00409836	0.320132
F0103359785	1	3359785	T/C	0.885246	0.203171	0	0.182532
R0103367410	1	3367410	A/G	0.571721	0.489712	0.00409836	0.369803
F0103376652	1	3376652	A/C	0.831967	0.279596	0	0.240509
R0103386394	1	3386394	A/G	0.877049	0.215668	0	0.192412
F0103387478	1	3387478	G/A	0.877049	0.215668	0	0.192412
F0103387739	1	3387739	A/G	0.877049	0.215668	0	0.192412
R0103394906	1	3394906	C/T	0.877049	0.215668	0	0.192412
R0103400294	1	3400294	C/A	0.885246	0.203171	0	0.182532
F0103409805	1	3409805	C/A	0.836066	0.27412	0	0.236549
F0103434298	1	3434298	G/T	0.881148	0.209453	0	0.187518
F0103443597	1	3443597	T/C	0.844262	0.265386	0	0.234255
R0103457693	1	3457693	T/C	0.881148	0.209453	0	0.187518
F0103599996	1	3599996	C/T	0.885246	0.203171	0	0.182532
R0103600475	1	3600475	A/G	0.860656	0.239855	0	0.21109
F0103708308	1	3708308	T/C	0.82377	0.294377	0	0.257689
R0103950675	1	3950675	C/T	0.795082	0.325853	0	0.272763
R0104591595	1	4591595	G/A	0.688525	0.428917	0	0.336932
R0104594969	1	4594969	C/A	0.918033	0.150497	0	0.139172
R0104596373	1	4596373	G/A	0.922131	0.144215	0	0.134931
F0104616060	1	4616060	T/C	0.918033	0.150497	0	0.139172
F0104634511	1	4634511	T/C	0.622951	0.469766	0	0.359426
F0104634929	1	4634929	C/A	0.922131	0.144753	0	0.136383
F0104650462	1	4650462	G/T	0.930328	0.129636	0	0.121233
R0104746337	1	4746337	A/G	0.584016	0.485882	0.00409836	0.367842
F0104753175	1	4753175	G/A	0.622951	0.469766	0	0.359426
R0104756227	1	4756227	C/T	0.618852	0.471748	0	0.360475
R0104837836	1	4837836	C/A	0.606557	0.477291	0	0.363388
F0104847666	1	4847666	A/G	0.57582	0.488503	0.00409836	0.369185
F0104849889	1	4849889	A/G	0.584016	0.485882	0.00409836	0.367842
F0104871208	1	4871208	A/G	0.584016	0.485882	0.00409836	0.367842
R0104871493	1	4871493	A/C	0.57582	0.488503	0.00409836	0.369185
R0104871587	1	4871587	G/A	0.584016	0.485882	0.00409836	0.367842
F0104883660	1	4883660	A/C	0.579918	0.487226	0.00409836	0.368532
R0104893794	1	4893794	A/T	0.579918	0.490636	0.00409836	0.374229
F0104913879	1	4913879	C/A	0.579918	0.487226	0.00409836	0.368532
R0104915189	1	4915189	A/C	0.579918	0.487226	0.00409836	0.368532
R0104922484	1	4922484	A/C	0.614754	0.473663	0	0.361485
R0104926913	1	4926913	T/C	0.57377	0.492576	0	0.375231
R0104945280	1	4945280	A/G	0.584016	0.485882	0.00409836	0.367842
R0104948360	1	4948360	A/G	0.584016	0.485882	0.00409836	0.367842
F0104950617	1	4950617	G/A	0.57582	0.488503	0.00409836	0.369185
F0104950932	1	4950932	T/C	0.584016	0.489259	0.00409836	0.373515
F0104951195	1	4951195	G/A	0.57582	0.488503	0.00409836	0.369185
F0104952576	1	4952576	C/T	0.584016	0.495809	0.00409836	0.384491
R0104971013	1	4971013	C/T	0.571721	0.489712	0.00409836	0.369803
F0104992821	1	4992821	T/G	0.571721	0.489712	0.00409836	0.369803
F0104998383	1	4998383	C/T	0.567623	0.501184	0.00409836	0.387318
F0105002199	1	5002199	T/C	0.94877	0.0972101	0.00409836	0.0924852
R0105015057	1	5015057	G/T	0.604508	0.478156	0.00409836	0.363839
R0105054261	1	5054261	A/C	0.846311	0.260137	0.00409836	0.226301
F0105061451	1	5061451	C/T	0.883197	0.206321	0.00409836	0.185036
F0105097823	1	5097823	G/A	0.870902	0.224864	0.00409836	0.199582
F0105098242	1	5098242	T/G	0.858607	0.242803	0.00409836	0.213326
R0105103809	1	5103809	G/A	0.858607	0.242803	0.00409836	0.213326
F0105111154	1	5111154	T/C	0.858607	0.242803	0.00409836	0.213326
R0105114121	1	5114121	G/A	0.870902	0.224864	0.00409836	0.199582
R0105134346	1	5134346	C/T	0.92418	0.140142	0.00409836	0.130322
R0105194002	1	5194002	G/T	0.809426	0.308511	0.00409836	0.260921
F0105220997	1	5220997	G/T	0.780738	0.342373	0.00409836	0.283763
F0105274535	1	5274535	A/G	0.612705	0.492433	0.00409836	0.393047
R0105324641	1	5324641	G/A	0.641393	0.460016	0.00409836	0.354209
F0105382328	1	5382328	T/C	0.606557	0.477291	0.00819672	0.363388
F0105387663	1	5387663	T/C	0.606557	0.477291	0.00819672	0.363388
F0105409984	1	5409984	A/G	0.606557	0.477291	0.00819672	0.363388
F0105416445	1	5416445	G/T	0.631148	0.465601	0.00819672	0.357209
R0105417512	1	5417512	T/C	0.690574	0.427363	0.0122951	0.336044
R0105423903	1	5423903	C/T	0.631148	0.465601	0.00819672	0.357209
R0105425547	1	5425547	T/C	0.639344	0.461166	0.00819672	0.354829
F0105435395	1	5435395	G/A	0.614754	0.473663	0.00819672	0.361485
R0105437053	1	5437053	T/C	0.614754	0.473663	0.00819672	0.361485
F0105444164	1	5444164	T/G	0.614754	0.473663	0.00819672	0.361485
F0105481632	1	5481632	C/A	0.665984	0.47095	0.00409836	0.394753
F0105492152	1	5492152	T/C	0.635246	0.463417	0.00819672	0.356039
R0105501090	1	5501090	G/A	0.57582	0.488503	0.00409836	0.369185
R0105511773	1	5511773	T/C	0.680328	0.434964	0.00819672	0.340367
F0105513632	1	5513632	T/C	0.680328	0.449476	0.00819672	0.368208
F0105520069	1	5520069	T/C	0.704918	0.416017	0.00819672	0.329482
R0105530271	1	5530271	A/G	0.704918	0.416017	0.00819672	0.329482
F0105531209	1	5531209	A/G	0.680328	0.434964	0.00819672	0.340367
R0105554377	1	5554377	T/C	0.713115	0.422064	0.00819672	0.351393
R0105586441	1	5586441	A/C	0.688525	0.431436	0.00819672	0.341837
F0105607892	1	5607892	C/T	0.760246	0.364544	0.0122951	0.298098
R0105609102	1	5609102	T/C	0.696721	0.422601	0.00819672	0.333305
F0105660905	1	5660905	T/G	0.534836	0.497573	0.00409836	0.373784
F0105668548	1	5668548	C/T	0.561475	0.492442	0.00819672	0.371192
R0105668550	1	5668550	T/C	0.532787	0.523011	0.00819672	0.413052
R0105716166	1	5716166	A/G	0.688525	0.462611	0	0.402005
R0105809426	1	5809426	T/C	0.875	0.21875	0.00409836	0.194824
F0105891394	1	5891394	G/A	0.754098	0.37285	0.00819672	0.306331
F0105913160	1	5913160	A/G	0.918033	0.150497	0	0.139172
R0105933171	1	5933171	G/A	0.758197	0.366669	0.00819672	0.299446
F0105936732	1	5936732	C/T	0.918033	0.150497	0	0.139172
R0105957615	1	5957615	C/T	0.913934	0.158593	0	0.148351
R0105962980	1	5962980	T/C	0.918033	0.150497	0	0.139172
F0105964268	1	5964268	C/T	0.665984	0.444899	0.00409836	0.345931
F0105964364	1	5964364	T/G	0.55123	0.494751	0.00409836	0.372362
F0105967481	1	5967481	T/C	0.918033	0.150497	0	0.139172
F0105986251	1	5986251	C/T	0.930328	0.129636	0	0.121233
R0106004190	1	6004190	A/C	0.913934	0.157317	0	0.144942
F0106018599	1	6018599	T/C	0.909836	0.164069	0	0.15061
R0106139727	1	6139727	A/G	0.913934	0.157317	0	0.144942
F0106160934	1	6160934	G/A	0.909836	0.164774	0	0.152483
F0106178521	1	6178521	C/A	0.633197	0.464517	0.00409836	0.356629
R0106223858	1	6223858	C/A	0.55123	0.494751	0.00409836	0.372362
R0106232045	1	6232045	T/C	0.913934	0.157317	0	0.144942
F0106237307	1	6237307	T/G	0.913934	0.157317	0	0.144942
F0106266273	1	6266273	T/C	0.913934	0.157317	0	0.144942
F0106291703	1	6291703	T/C	0.913934	0.157317	0	0.144942
R0106309196	1	6309196	C/A	0.514344	0.499588	0.00409836	0.374794
F0106351882	1	6351882	T/A	0.918033	0.150497	0	0.139172
R0106365263	1	6365263	A/C	0.946721	0.10088	0	0.0957917
F0106429334	1	6429334	G/A	0.852459	0.251545	0	0.219908
F0106438057	1	6438057	C/A	0.897541	0.183922	0	0.167009
F0106441211	1	6441211	A/G	0.897541	0.183922	0	0.167009
F0106441630	1	6441630	A/G	0.897541	0.183922	0	0.167009
F0106454786	1	6454786	T/A	0.897541	0.183922	0	0.167009
F0106458394	1	6458394	T/C	0.897541	0.183922	0	0.167009
R0106458912	1	6458912	C/A	0.897541	0.183922	0	0.167009
R0106459330	1	6459330	A/G	0.897541	0.183922	0	0.167009
F0106461474	1	6461474	A/G	0.897541	0.183922	0	0.167009
F0106462385	1	6462385	C/T	0.897541	0.183922	0	0.167009
R0106469791	1	6469791	C/A	0.897541	0.183922	0	0.167009
F0106476180	1	6476180	G/T	0.897541	0.183922	0	0.167009
F0106486261	1	6486261	T/A	0.897541	0.183922	0	0.167009
F0106526614	1	6526614	T/C	0.897541	0.183922	0	0.167009
F0106564760	1	6564760	T/A	0.856557	0.245734	0	0.215541
F0106572974	1	6572974	G/T	0.897541	0.183922	0	0.167009
F0106581527	1	6581527	C/T	0.856557	0.245734	0	0.215541
F0106587793	1	6587793	T/C	0.856557	0.245734	0	0.215541
R0106587917	1	6587917	T/C	0.856557	0.245734	0	0.215541
R0106601170	1	6601170	G/A	0.836066	0.27412	0	0.236549
F0106604685	1	6604685	A/G	0.831967	0.280939	0	0.243712
F0106608950	1	6608950	T/C	0.836066	0.27412	0	0.236549
F0106632872	1	6632872	C/T	0.530738	0.49811	0.00409836	0.374053
R0106637332	1	6637332	C/T	0.530738	0.49811	0.00409836	0.374053
F0106657903	1	6657903	T/C	0.862705	0.23689	0.00409836	0.208832
F0106660813	1	6660813	C/T	0.870902	0.224864	0.00409836	0.199582
F0106678567	1	6678567	T/C	0.495902	0.58704	0	0.501092
F0106688864	1	6688864	T/G	0.538934	0.496968	0.0122951	0.37348
F0106691495	1	6691495	G/A	0.538934	0.500714	0.0122951	0.379394
R0106698785	1	6698785	C/T	0.547131	0.495557	0.0122951	0.372769
F0106701698	1	6701698	C/T	0.633197	0.464517	0.00409836	0.356629
F0106701891	1	6701891	G/T	0.547131	0.495557	0.0122951	0.372769
F0106708280	1	6708280	G/A	0.543033	0.496296	0.0122951	0.373141
F0106768399	1	6768399	C/A	0.682377	0.433477	0.00409836	0.339526
F0106771114	1	6771114	T/G	0.571721	0.489712	0.00409836	0.369803
R0106788448	1	6788448	G/T	0.889344	0.196822	0	0.177453
F0106789283	1	6789283	T/G	0.745902	0.379065	0.00819672	0.30722
F0106792531	1	6792531	T/G	0.881148	0.209453	0	0.187518
F0106793361	1	6793361	C/T	0.856557	0.245734	0.00819672	0.215541
R0106799826	1	6799826	G/A	0.881148	0.209453	0	0.187518
F0106799887	1	6799887	A/G	0.745902	0.379065	0.00819672	0.30722
R0106801008	1	6801008	C/T	0.67418	0.439322	0.00409836	0.34282
F0106801927	1	6801927	C/T	0.516393	0.511052	0.00819672	0.392435
F0106806040	1	6806040	C/T	0.875	0.21875	0.00409836	0.194824
R0106807949	1	6807949	T/C	0.752049	0.372942	0.00409836	0.303399
F0106816510	1	6816510	T/C	0.881148	0.209453	0	0.187518
F0106820278	1	6820278	G/A	0.881148	0.209453	0	0.187518
F0106821470	1	6821470	A/C	0.870902	0.224864	0.00409836	0.199582
F0106835588	1	6835588	A/G	0.885246	0.203171	0	0.182532
F0106845093	1	6845093	T/C	0.881148	0.211267	0	0.192147
R0106870069	1	6870069	A/C	0.555328	0.50451	0.00409836	0.389054
F0106872771	1	6872771	A/G	0.545082	0.495935	0.00819672	0.372959
R0106872897	1	6872897	G/A	0.786885	0.341844	0	0.293566
R0106874994	1	6874994	C/T	0.553279	0.497951	0.00819672	0.377988
R0106880078	1	6880078	C/T	0.57377	0.489116	0.00819672	0.369499
F0106890421	1	6890421	C/T	0.565574	0.4914	0.00819672	0.370663
F0106902987	1	6902987	A/G	0.764344	0.360244	0.00409836	0.295356
F0106903377	1	6903377	A/G	0.887295	0.200005	0.00409836	0.180004
R0106911299	1	6911299	A/G	0.879098	0.212569	0.00409836	0.189976
F0106922867	1	6922867	T/C	0.797131	0.323426	0.00409836	0.271124
F0106945600	1	6945600	A/T	0.879098	0.212569	0.00409836	0.189976
F0106960799	1	6960799	A/G	0.883197	0.206321	0.00409836	0.185036
R0106979154	1	6979154	C/T	0.883197	0.206321	0.00409836	0.185036
R0106996062	1	6996062	T/G	0.870902	0.224864	0.00409836	0.199582
F0106998452	1	6998452	T/C	0.870902	0.225889	0.00409836	0.20216
F0107000473	1	7000473	G/A	0.883197	0.206321	0.00409836	0.185036
F0107000801	1	7000801	C/A	0.883197	0.206321	0.00409836	0.185036
F0107010259	1	7010259	T/C	0.577869	0.487873	0.00819672	0.368863
R0107011363	1	7011363	A/C	0.586066	0.485185	0.00819672	0.367483
R0107019592	1	7019592	C/T	0.688525	0.428917	0.00819672	0.336932
F0107020822	1	7020822	C/T	0.879098	0.212569	0.00409836	0.189976
F0107024752	1	7024752	G/T	0.883197	0.206321	0.00409836	0.185036
F0107025427	1	7025427	T/C	0.887295	0.200005	0.00409836	0.180004
R0107026178	1	7026178	G/A	0.879098	0.212569	0.00409836	0.189976
F0107028257	1	7028257	G/T	0.887295	0.200005	0.00409836	0.180004
F0107028477	1	7028477	C/T	0.887295	0.200005	0.00409836	0.180004
F0107031022	1	7031022	T/C	0.879098	0.212569	0.00409836	0.189976
F0107031462	1	7031462	A/G	0.877049	0.215668	0.00819672	0.192412
F0107033017	1	7033017	C/T	0.883197	0.207244	0.00409836	0.187401
F0107047388	1	7047388	A/G	0.684426	0.431974	0.00819672	0.338673
R0107053788	1	7053788	A/G	0.875	0.21875	0.00409836	0.194824
F0107068220	1	7068220	G/A	0.879098	0.212569	0.00409836	0.189976
F0107068480	1	7068480	A/G	0.870902	0.226846	0.00409836	0.204569
R0107072087	1	7072087	G/A	0.852459	0.251545	0	0.219908
F0107098665	1	7098665	A/C	0.879098	0.213526	0.00409836	0.192413
R0107103349	1	7103349	C/T	0.594262	0.482229	0	0.365957
R0107119972	1	7119972	A/G	0.883197	0.206321	0.00409836	0.185036
R0107129176	1	7129176	C/T	0.852459	0.251545	0	0.219908
R0107137692	1	7137692	C/A	0.852459	0.251545	0	0.219908
F0107142963	1	7142963	A/T	0.879098	0.212569	0.00409836	0.189976
F0107151426	1	7151426	C/T	0.67418	0.439322	0.00409836	0.34282
R0107160635	1	7160635	C/T	0.875	0.21875	0.00409836	0.194824
F0107161051	1	7161051	A/G	0.875	0.21875	0.00409836	0.194824
R0107163842	1	7163842	T/G	0.875	0.21875	0.00409836	0.194824
F0107163919	1	7163919	T/C	0.875	0.21875	0.00409836	0.194824
F0107167520	1	7167520	G/A	0.875	0.21875	0.00409836	0.194824
R0107169488	1	7169488	G/A	0.875	0.21875	0.00409836	0.194824
F0107170109	1	7170109	C/T	0.875	0.21875	0.00409836	0.194824
F0107170653	1	7170653	C/T	0.875	0.21875	0.00409836	0.194824
F0107177869	1	7177869	C/G	0.875	0.21875	0.00409836	0.194824
F0107195093	1	7195093	C/A	0.852459	0.254871	0	0.228061
F0107200149	1	7200149	G/T	0.875	0.21875	0.00409836	0.194824
R0107227286	1	7227286	G/T	0.875	0.21875	0.00409836	0.194824
F0107240949	1	7240949	G/T	0.875	0.21875	0.00409836	0.194824
R0107248555	1	7248555	G/T	0.696721	0.427439	0.00819672	0.342828
F0107253791	1	7253791	A/G	0.692623	0.433049	0.00819672	0.349335
F0107257574	1	7257574	A/C	0.875	0.21875	0.00409836	0.194824
R0107259683	1	7259683	C/A	0.555328	0.572989	0.00409836	0.496697
F0107284361	1	7284361	G/A	0.875	0.21875	0.00409836	0.194824
F0107289097	1	7289097	C/G	0.655738	0.451492	0.00819672	0.349569
R0107300085	1	7300085	A/G	0.875	0.21875	0.00409836	0.194824
F0107316270	1	7316270	A/C	0.875	0.21875	0.00409836	0.194824
F0107325258	1	7325258	G/T	0.875	0.21875	0.00409836	0.194824
R0107335070	1	7335070	G/T	0.875	0.21875	0.00409836	0.194824
F0107338910	1	7338910	A/G	0.875	0.21875	0.00409836	0.194824
R0107365036	1	7365036	C/T	0.875	0.21875	0.00409836	0.194824
F0107372521	1	7372521	T/C	0.877049	0.218389	0	0.199315
R0107373249	1	7373249	C/T	0.875	0.21875	0.00409836	0.194824
F0107373631	1	7373631	T/C	0.875	0.21875	0.00409836	0.194824
R0107374511	1	7374511	T/C	0.875	0.21875	0.00409836	0.194824
F0107374565	1	7374565	A/G	0.875	0.21875	0.00409836	0.194824
R0107396884	1	7396884	G/T	0.875	0.21875	0.00409836	0.194824
R0107423744	1	7423744	C/A	0.875	0.21875	0.00409836	0.194824
R0107424230	1	7424230	G/A	0.875	0.21875	0.00409836	0.194824
F0107432283	1	7432283	T/C	0.875	0.21875	0.00409836	0.194824
F0107433653	1	7433653	G/A	0.875	0.21875	0.00409836	0.194824
F0107442091	1	7442091	C/A	0.862705	0.239964	0.00409836	0.216476
F0107443242	1	7443242	G/A	0.875	0.21875	0.00409836	0.194824
R0107443892	1	7443892	A/G	0.875	0.21875	0.00409836	0.194824
R0107444726	1	7444726	C/T	0.875	0.21875	0.00409836	0.194824
F0107454563	1	7454563	C/G	0.875	0.21875	0.00409836	0.194824
F0107461485	1	7461485	T/C	0.875	0.21875	0.00409836	0.194824
R0107464173	1	7464173	C/T	0.834016	0.276866	0.00409836	0.238539
F0107488508	1	7488508	C/T	0.834016	0.276866	0.00409836	0.238539
F0107488533	1	7488533	C/T	0.875	0.21875	0.00409836	0.194824
R0107512632	1	7512632	C/T	0.870902	0.224864	0.00409836	0.199582
F0107514962	1	7514962	T/C	0.870902	0.225889	0.00409836	0.20216
F0107532049	1	7532049	G/A	0.875	0.21875	0.00409836	0.194824
R0107542074	1	7542074	A/G	0.875	0.21875	0.00409836	0.194824
F0107562923	1	7562923	G/A	0.875	0.21875	0.00409836	0.194824
F0107569034	1	7569034	C/A	0.870902	0.224864	0.00409836	0.199582
R0107569978	1	7569978	G/A	0.875	0.21875	0.00409836	0.194824
R0107572554	1	7572554	G/A	0.870902	0.224864	0.00409836	0.199582
F0107577372	1	7577372	T/C	0.870902	0.224864	0.00409836	0.199582
F0107588202	1	7588202	T/C	0.875	0.21875	0.00409836	0.194824
F0107601840	1	7601840	T/C	0.875	0.21875	0.00409836	0.194824
R0107611645	1	7611645	A/G	0.875	0.21875	0.00409836	0.194824
F0107617759	1	7617759	T/C	0.875	0.21875	0.00409836	0.194824
F0107632467	1	7632467	T/C	0.875	0.21875	0.00409836	0.194824
R0107648925	1	7648925	A/G	0.875	0.21875	0.00409836	0.194824
R0107651840	1	7651840	T/C	0.875	0.219741	0.00409836	0.197332
F0107658206	1	7658206	G/C	0.875	0.21875	0.00409836	0.194824
F0107682274	1	7682274	T/C	0.875	0.21875	0.00409836	0.194824
F0107718946	1	7718946	A/G	0.870902	0.224864	0.00409836	0.199582
F0107720612	1	7720612	G/A	0.870902	0.224864	0.00409836	0.199582
F0107749897	1	7749897	T/C	0.862705	0.239007	0.00409836	0.214096
F0107752828	1	7752828	T/C	0.862705	0.239007	0.00409836	0.214096
R0107759093	1	7759093	T/C	0.866803	0.230911	0.00409836	0.204251
R0107793200	1	7793200	C/T	0.866803	0.230911	0.00409836	0.204251
F0107798062	1	7798062	T/C	0.870902	0.224864	0.00409836	0.199582
F0107800024	1	7800024	A/G	0.870902	0.224864	0.00409836	0.199582
F0107801497	1	7801497	C/T	0.842213	0.26578	0.00409836	0.230461
F0107809300	1	7809300	A/C	0.866803	0.230911	0.00409836	0.204251
R0107817326	1	7817326	C/G	0.870902	0.224864	0.00409836	0.199582
R0107841344	1	7841344	T/G	0.866803	0.230911	0.00409836	0.204251
R0107846140	1	7846140	T/C	0.82582	0.287683	0.00409836	0.246302
F0107877068	1	7877068	G/A	0.870902	0.224864	0.00409836	0.199582
F0107897895	1	7897895	C/T	0.870902	0.224864	0.00409836	0.199582
R0107897982	1	7897982	G/A	0.870902	0.224864	0.00409836	0.199582
F0107900190	1	7900190	G/A	0.870902	0.224864	0.00409836	0.199582
F0107900338	1	7900338	G/A	0.870902	0.224864	0.00409836	0.199582
F0107909191	1	7909191	T/C	0.866803	0.230911	0.00409836	0.204251
F0107977735	1	7977735	G/T	0.834016	0.276866	0.00409836	0.238539
R0107982776	1	7982776	C/A	0.879098	0.212569	0.00409836	0.189976
F0107998218	1	7998218	C/T	0.875	0.219741	0.00409836	0.197332
R0108040181	1	8040181	C/T	0.875	0.21875	0.00409836	0.194824
R0108052079	1	8052079	G/A	0.834016	0.278193	0.00409836	0.241711
R0108052241	1	8052241	C/T	0.846311	0.261363	0.00409836	0.229283
R0108060342	1	8060342	C/A	0.838115	0.271357	0.00409836	0.23454
F0108067570	1	8067570	A/C	0.770492	0.353668	0	0.291128
F0108078394	1	8078394	G/T	0.875	0.21875	0.00409836	0.194824
R0108114738	1	8114738	C/T	0.879098	0.21786	0.00409836	0.203431
F0108136820	1	8136820	A/G	0.846311	0.260137	0.00409836	0.226301
R0108146243	1	8146243	C/G	0.856557	0.249899	0.00819672	0.22581
R0108146447	1	8146447	G/A	0.877049	0.215668	0	0.192412
R0108221717	1	8221717	C/T	0.897541	0.183922	0	0.167009
F0108316719	1	8316719	G/A	0.901639	0.177372	0	0.161641
F0108326448	1	8326448	T/C	0.696721	0.422601	0.00819672	0.333305
R0108344498	1	8344498	G/T	0.901639	0.177372	0	0.161641
F0108346282	1	8346282	G/T	0.901639	0.177372	0	0.161641
F0108348045	1	8348045	T/C	0.92418	0.140142	0.00409836	0.130322
R0108375021	1	8375021	G/T	0.893443	0.190406	0	0.172279
F0108384903	1	8384903	C/T	0.604508	0.478156	0.00409836	0.363839
F0108395805	1	8395805	G/A	0.92418	0.140142	0.00409836	0.130322
R0108441328	1	8441328	A/G	0.905738	0.170754	0	0.156175
R0108449212	1	8449212	G/A	0.901639	0.177372	0	0.161641
R0108451740	1	8451740	T/C	0.668033	0.44353	0.00819672	0.345171
R0108469817	1	8469817	C/A	0.905738	0.170754	0	0.156175
F0108484772	1	8484772	G/A	0.909836	0.164069	0	0.15061
F0108503401	1	8503401	T/A	0.663934	0.446251	0.00819672	0.346681
F0108567732	1	8567732	A/T	0.913934	0.157317	0	0.144942
F0108578861	1	8578861	G/C	0.868852	0.227896	0	0.201927
F0108582165	1	8582165	A/C	0.803279	0.317623	0.00819672	0.269717
F0108591536	1	8591536	T/C	0.784836	0.34113	0.00409836	0.288271
R0108635706	1	8635706	G/A	0.913934	0.157317	0	0.144942
F0108710179	1	8710179	C/G	0.918033	0.150497	0	0.139172
F0108738937	1	8738937	G/A	0.913934	0.157988	0	0.146736
F0108769011	1	8769011	T/C	0.915984	0.153915	0.00409836	0.14207
R0108771073	1	8771073	T/C	0.918033	0.150497	0	0.139172
F0108782270	1	8782270	T/C	0.704918	0.416017	0.00819672	0.329482
R0108786997	1	8786997	T/C	0.915984	0.153915	0.00409836	0.14207
R0108801721	1	8801721	A/G	0.915984	0.153915	0.00409836	0.14207
F0108802078	1	8802078	T/C	0.911885	0.16139	0.00409836	0.149622
F0108802164	1	8802164	C/T	0.915984	0.153915	0.00409836	0.14207
F0108813321	1	8813321	C/T	0.911885	0.162566	0.00409836	0.152752
R0108814299	1	8814299	T/A	0.915984	0.153915	0.00409836	0.14207
F0108852928	1	8852928	G/A	0.922131	0.143611	0	0.133299
R0108855460	1	8855460	T/C	0.915984	0.153915	0.00409836	0.14207
F0108883015	1	8883015	A/G	0.80123	0.318522	0.00409836	0.267794
F0108892739	1	8892739	G/A	0.80123	0.320117	0.00409836	0.271437
R0108893084	1	8893084	T/G	0.80123	0.318522	0.00409836	0.267794
R0108902248	1	8902248	T/C	0.788934	0.337922	0.0122951	0.288538
F0108921684	1	8921684	A/C	0.920082	0.147062	0.00409836	0.136249
F0108923212	1	8923212	T/C	0.920082	0.147062	0.00409836	0.136249
R0108944428	1	8944428	C/A	0.920082	0.147062	0.00409836	0.136249
F0108947421	1	8947421	G/T	0.920082	0.147062	0.00409836	0.136249
R0108956658	1	8956658	T/A	0.907787	0.16742	0.00409836	0.153405
F0108970813	1	8970813	G/A	0.918033	0.150497	0	0.139172
R0108985577	1	8985577	A/C	0.907787	0.16742	0.00409836	0.153405
R0108986256	1	8986256	T/C	0.907787	0.16742	0.00409836	0.153405
R0108986950	1	8986950	T/C	0.907787	0.16742	0.00409836	0.153405
F0108992275	1	8992275	A/G	0.907787	0.16742	0.00409836	0.153405
R0108993547	1	8993547	T/C	0.907787	0.16742	0.00409836	0.153405
R0108993875	1	8993875	C/T	0.907787	0.16742	0.00409836	0.153405
R0109009958	1	9009958	T/C	0.815574	0.300826	0.00819672	0.255578
F0109020211	1	9020211	G/A	0.918033	0.150497	0	0.139172
F0109020667	1	9020667	G/A	0.907787	0.16742	0.00409836	0.153405
F0109036558	1	9036558	A/G	0.704918	0.416017	0.00819672	0.329482
F0109038558	1	9038558	A/G	0.918033	0.150497	0	0.139172
R0109042945	1	9042945	C/T	0.907787	0.16742	0.00409836	0.153405
R0109053972	1	9053972	T/C	0.815574	0.300826	0.00819672	0.255578
F0109054692	1	9054692	A/G	0.901639	0.178144	0	0.16367
F0109069160	1	9069160	A/C	0.907787	0.16742	0.00409836	0.153405
R0109079220	1	9079220	A/G	0.903689	0.174071	0.00409836	0.158921
R0109081759	1	9081759	T/C	0.909836	0.164069	0	0.15061
R0109089468	1	9089468	T/C	0.907787	0.16742	0.00409836	0.153405
F0109093277	1	9093277	T/C	0.907787	0.16742	0.00409836	0.153405
R0109102274	1	9102274	A/G	0.907787	0.16742	0.00409836	0.153405
F0109104814	1	9104814	A/G	0.918033	0.150497	0.00819672	0.139172
R0109106528	1	9106528	G/A	0.907787	0.16742	0.00409836	0.153405
R0109110789	1	9110789	A/G	0.903689	0.174071	0.00409836	0.158921
R0109172952	1	9172952	C/T	0.913934	0.157988	0	0.146736
R0109196921	1	9196921	G/A	0.819672	0.295619	0	0.251924
R0109203445	1	9203445	T/C	0.704918	0.416017	0	0.329482
R0109207418	1	9207418	C/A	0.913934	0.157317	0	0.144942
R0109257991	1	9257991	C/T	0.819672	0.295619	0	0.251924
R0109259075	1	9259075	C/T	0.815574	0.300826	0	0.255578
R0109285569	1	9285569	C/T	0.918033	0.150497	0	0.139172
R0109298222	1	9298222	C/T	0.905738	0.170754	0	0.156175
F0109321803	1	9321803	C/A	0.918033	0.150497	0	0.139172
F0109329218	1	9329218	C/T	0.918033	0.150497	0	0.139172
R0109331019	1	9331019	G/T	0.918033	0.150497	0	0.139172
F0109340751	1	9340751	G/A	0.918033	0.150497	0	0.139172
F0109356616	1	9356616	C/T	0.918033	0.150497	0	0.139172
R0109395044	1	9395044	G/A	0.913934	0.157317	0	0.144942
R0109400032	1	9400032	A/G	0.918033	0.150497	0	0.139172
F0109423355	1	9423355	C/A	0.918033	0.150497	0	0.139172
R0109425350	1	9425350	A/G	0.918033	0.150497	0	0.139172
F0109433289	1	9433289	A/G	0.918033	0.150497	0	0.139172
F0109453368	1	9453368	C/T	0.913934	0.157317	0	0.144942
F0109472541	1	9472541	A/G	0.918033	0.150497	0	0.139172
F0109481587	1	9481587	C/T	0.918033	0.150497	0	0.139172
F0109483012	1	9483012	T/C	0.913934	0.157317	0	0.144942
R0109486563	1	9486563	C/T	0.815574	0.300826	0	0.255578
F0109515672	1	9515672	G/A	0.918033	0.150497	0	0.139172
F0109522093	1	9522093	G/A	0.913934	0.157317	0	0.144942
R0109545332	1	9545332	C/A	0.780738	0.342373	0.00409836	0.283763
F0109548289	1	9548289	T/C	0.918033	0.150497	0	0.139172
R0109558627	1	9558627	G/A	0.780738	0.342373	0.00409836	0.283763
R0109565354	1	9565354	A/G	0.913934	0.157317	0	0.144942
F0109566000	1	9566000	G/A	0.918033	0.150497	0	0.139172
R0109566302	1	9566302	A/C	0.918033	0.150497	0	0.139172
F0109568398	1	9568398	G/A	0.918033	0.150497	0	0.139172
R0109568594	1	9568594	G/A	0.918033	0.150497	0	0.139172
R0109569337	1	9569337	A/G	0.918033	0.150497	0	0.139172
F0109569792	1	9569792	A/G	0.918033	0.150497	0	0.139172
F0109570377	1	9570377	A/G	0.918033	0.150497	0	0.139172
R0109572148	1	9572148	G/T	0.918033	0.150497	0	0.139172
F0109572694	1	9572694	G/A	0.918033	0.150497	0	0.139172
F0109579560	1	9579560	A/G	0.918033	0.150497	0	0.139172
R0109610600	1	9610600	G/T	0.918033	0.150497	0	0.139172
R0109626367	1	9626367	T/C	0.918033	0.150497	0	0.139172
F0109637860	1	9637860	A/C	0.918033	0.150497	0	0.139172
F0109639884	1	9639884	A/G	0.918033	0.150497	0	0.139172
R0109654852	1	9654852	T/C	0.918033	0.150497	0	0.139172
F0109678595	1	9678595	T/A	0.901639	0.180059	0	0.168695
F0109691238	1	9691238	T/C	0.918033	0.150497	0	0.139172
F0109692808	1	9692808	A/T	0.918033	0.150497	0	0.139172
F0109702166	1	9702166	T/C	0.918033	0.150497	0	0.139172
R0109725757	1	9725757	G/A	0.918033	0.150497	0	0.139172
F0109731253	1	9731253	C/T	0.918033	0.150497	0	0.139172
F0109736273	1	9736273	C/T	0.918033	0.150497	0	0.139172
F0109761794	1	9761794	C/T	0.530738	0.49811	0.00409836	0.374053
F0109761803	1	9761803	G/A	0.55123	0.501974	0.00409836	0.383947
F0109768056	1	9768056	A/G	0.918033	0.150497	0	0.139172
R0109771057	1	9771057	A/T	0.530738	0.49811	0.00409836	0.374053
F0109792264	1	9792264	G/A	0.918033	0.150497	0	0.139172
F0109817294	1	9817294	T/G	0.918033	0.150497	0	0.139172
F0109817567	1	9817567	C/T	0.510246	0.49979	0.00409836	0.374895
F0109847837	1	9847837	A/C	0.918033	0.150497	0	0.139172
F0109859018	1	9859018	T/G	0.918033	0.150497	0	0.139172
R0109864866	1	9864866	C/T	0.629098	0.466667	0.00409836	0.357778
F0109868352	1	9868352	C/T	0.918033	0.150497	0	0.139172
R0109871147	1	9871147	C/T	0.918033	0.150497	0	0.139172
R0109876617	1	9876617	T/C	0.918033	0.150497	0	0.139172
F0109887858	1	9887858	A/C	0.918033	0.150497	0	0.139172
F0109913705	1	9913705	G/C	0.918033	0.150497	0	0.139172
F0109940167	1	9940167	A/G	0.918033	0.150497	0	0.139172
R0109945546	1	9945546	T/G	0.918033	0.150497	0	0.139172
R0109945650	1	9945650	T/C	0.918033	0.150497	0	0.139172
R0109967137	1	9967137	T/C	0.918033	0.150497	0	0.139172
F0109985695	1	9985695	G/C	0.918033	0.150497	0	0.139172
F0110002491	1	10002491	A/G	0.913934	0.157988	0	0.146736
R0110002671	1	10002671	T/C	0.918033	0.150497	0	0.139172
R0110006203	1	10006203	C/T	0.918033	0.150497	0	0.139172
F0110006456	1	10006456	T/C	0.918033	0.150497	0	0.139172
F0110009369	1	10009369	G/A	0.918033	0.150497	0	0.139172
F0110010432	1	10010432	A/C	0.918033	0.150497	0	0.139172
F0110011651	1	10011651	C/T	0.918033	0.150497	0	0.139172
F0110014504	1	10014504	A/G	0.918033	0.150497	0	0.139172
R0110015378	1	10015378	A/C	0.918033	0.150497	0	0.139172
F0110015495	1	10015495	A/G	0.918033	0.150497	0	0.139172
R0110017382	1	10017382	G/C	0.758197	0.366669	0	0.299446
F0110022009	1	10022009	C/T	0.918033	0.150497	0	0.139172
R0110024974	1	10024974	T/C	0.918033	0.150497	0	0.139172
F0110049291	1	10049291	A/C	0.918033	0.150497	0	0.139172
F0110063473	1	10063473	A/C	0.918033	0.150497	0	0.139172
R0110079877	1	10079877	G/A	0.918033	0.150497	0	0.139172
F0110099581	1	10099581	G/A	0.918033	0.150497	0	0.139172
F0110100695	1	10100695	A/G	0.909836	0.165413	0	0.154177
F0110105477	1	10105477	A/G	0.918033	0.150497	0	0.139172
R0110110633	1	10110633	C/T	0.877049	0.215668	0	0.192412
R0110128123	1	10128123	G/A	0.918033	0.150497	0	0.139172
F0110145859	1	10145859	T/C	0.918033	0.150497	0	0.139172
R0110154828	1	10154828	T/C	0.918033	0.150497	0	0.139172
F0110188774	1	10188774	G/A	0.918033	0.150497	0	0.139172
F0110190072	1	10190072	G/A	0.918033	0.150497	0	0.139172
F0110212758	1	10212758	T/C	0.913934	0.157317	0	0.144942
F0110222320	1	10222320	C/T	0.918033	0.150497	0	0.139172
F0110243469	1	10243469	A/G	0.918033	0.150497	0	0.139172
F0110258423	1	10258423	T/G	0.918033	0.150497	0	0.139172
F0110265419	1	10265419	G/A	0.918033	0.150497	0	0.139172
F0110265620	1	10265620	A/C	0.918033	0.150497	0	0.139172
F0110266407	1	10266407	G/A	0.918033	0.150497	0	0.139172
F0110267277	1	10267277	T/C	0.918033	0.150497	0	0.139172
F0110267649	1	10267649	C/T	0.918033	0.150497	0	0.139172
F0110267923	1	10267923	C/T	0.918033	0.150497	0	0.139172
F0110272757	1	10272757	C/T	0.918033	0.150497	0	0.139172
F0110274160	1	10274160	G/T	0.918033	0.150497	0	0.139172
F0110275095	1	10275095	A/C	0.918033	0.150497	0	0.139172
F0110276287	1	10276287	T/C	0.918033	0.150497	0	0.139172
R0110276540	1	10276540	A/G	0.918033	0.150497	0	0.139172
F0110279412	1	10279412	A/G	0.922131	0.143611	0	0.133299
R0110297161	1	10297161	G/A	0.858607	0.242803	0.00409836	0.213326
R0110297685	1	10297685	A/C	0.776639	0.346941	0.00409836	0.286757
R0110297780	1	10297780	T/C	0.858607	0.242803	0.00409836	0.213326
F0110301789	1	10301789	T/C	0.858607	0.242803	0.00409836	0.213326
R0110301903	1	10301903	T/C	0.858607	0.242803	0.00409836	0.213326
R0110305910	1	10305910	C/T	0.776639	0.346941	0.00409836	0.286757
F0110306104	1	10306104	A/G	0.776639	0.346941	0.00409836	0.286757
F0110315503	1	10315503	T/C	0.918033	0.150497	0	0.139172
R0110317271	1	10317271	C/T	0.918033	0.150497	0	0.139172
F0110335828	1	10335828	A/G	0.70082	0.419343	0	0.331419
F0110353949	1	10353949	G/A	0.918033	0.151135	0	0.140886
R0110366262	1	10366262	A/C	0.922131	0.143611	0	0.133299
F0110378397	1	10378397	A/T	0.922131	0.143611	0	0.133299
R0110400053	1	10400053	G/A	0.922131	0.143611	0	0.133299
R0110401697	1	10401697	G/A	0.922131	0.143611	0	0.133299
F0110427381	1	10427381	T/C	0.922131	0.143611	0	0.133299
F0110461498	1	10461498	G/A	0.922131	0.143611	0	0.133299
F0110476196	1	10476196	T/C	0.758197	0.366669	0	0.299446
F0110480926	1	10480926	G/A	0.922131	0.143611	0	0.133299
F0110483024	1	10483024	G/T	0.922131	0.143611	0	0.133299
F0110487075	1	10487075	T/A	0.922131	0.143611	0	0.133299
R0110487929	1	10487929	T/C	0.922131	0.143611	0	0.133299
F0110498419	1	10498419	A/G	0.922131	0.143611	0	0.133299
F0110511593	1	10511593	A/T	0.922131	0.143611	0	0.133299
R0110521385	1	10521385	G/T	0.922131	0.143611	0	0.133299
F0110546985	1	10546985	T/C	0.930328	0.129636	0	0.121233
F0110548479	1	10548479	G/A	0.930328	0.129636	0	0.121233
F0110564649	1	10564649	C/T	0.930328	0.129636	0	0.121233
R0110577385	1	10577385	G/A	0.930328	0.129636	0	0.121233
F0110579712	1	10579712	C/T	0.930328	0.129636	0	0.121233
F0110597069	1	10597069	G/A	0.930328	0.129636	0	0.121233
F0110602544	1	10602544	T/C	0.930328	0.129636	0	0.121233
F0110604698	1	10604698	C/T	0.930328	0.129636	0	0.121233
R0110608105	1	10608105	T/C	0.930328	0.129636	0	0.121233
F0110620902	1	10620902	T/A	0.918033	0.150497	0	0.139172
F0110628693	1	10628693	T/G	0.930328	0.129636	0	0.121233
R0110660585	1	10660585	A/G	0.930328	0.129636	0	0.121233
F0110665722	1	10665722	C/A	0.930328	0.129636	0	0.121233
R0110673738	1	10673738	G/A	0.930328	0.129636	0	0.121233
F0110677562	1	10677562	T/C	0.930328	0.129636	0	0.121233
R0110683640	1	10683640	C/T	0.930328	0.129636	0	0.121233
R0110700080	1	10700080	A/G	0.930328	0.129636	0	0.121233
F0110712655	1	10712655	A/G	0.930328	0.129636	0	0.121233
R0110718904	1	10718904	A/G	0.930328	0.129636	0	0.121233
F0110749602	1	10749602	C/T	0.934426	0.122548	0	0.115039
R0110752778	1	10752778	G/A	0.934426	0.122548	0	0.115039
F0110763268	1	10763268	T/C	0.92623	0.137732	0	0.130238
F0110763694	1	10763694	T/C	0.934426	0.122548	0	0.115039
F0110764362	1	10764362	A/G	0.836066	0.27412	0	0.236549
R0110800438	1	10800438	A/G	0.934426	0.122548	0	0.115039
F0110801817	1	10801817	C/T	0.934426	0.122548	0	0.115039
R0110804153	1	10804153	G/A	0.934426	0.122548	0	0.115039
R0110820943	1	10820943	G/A	0.934426	0.122548	0	0.115039
F0110829013	1	10829013	C/T	0.934426	0.122548	0	0.115039
R0110829801	1	10829801	A/G	0.934426	0.122548	0	0.115039
F0110847639	1	10847639	A/G	0.934426	0.122548	0	0.115039
F0110869531	1	10869531	T/C	0.934426	0.122548	0	0.115039
F0110876003	1	10876003	C/T	0.877049	0.215668	0	0.192412
R0110894604	1	10894604	G/A	0.934426	0.122548	0	0.115039
F0110900355	1	10900355	C/T	0.934426	0.122548	0	0.115039
F0110902950	1	10902950	A/C	0.934426	0.122548	0	0.115039
F0110903595	1	10903595	T/G	0.922131	0.145223	0	0.137652
R0110906613	1	10906613	T/C	0.930328	0.130173	0	0.122701
R0110910404	1	10910404	G/A	0.934426	0.122548	0	0.115039
F0110930093	1	10930093	G/A	0.934426	0.122548	0	0.115039
R0110932912	1	10932912	G/A	0.762295	0.362403	0	0.296735
F0110934535	1	10934535	C/T	0.663934	0.446251	0	0.346681
R0110934642	1	10934642	T/G	0.598361	0.48065	0	0.365138
R0110934653	1	10934653	G/T	0.934426	0.122548	0	0.115039
F0110944903	1	10944903	T/C	0.934426	0.122548	0	0.115039
F0110946272	1	10946272	G/A	0.934426	0.122548	0	0.115039
F0110969829	1	10969829	A/C	0.934426	0.122548	0	0.115039
F0110982452	1	10982452	T/G	0.934426	0.122548	0	0.115039
R0110995053	1	10995053	C/T	0.934426	0.122548	0	0.115039
R0111008454	1	11008454	A/G	0.930328	0.130173	0	0.122701
F0111008527	1	11008527	G/T	0.934426	0.122548	0	0.115039
R0111013933	1	11013933	C/A	0.934426	0.122548	0	0.115039
R0111014298	1	11014298	T/C	0.934426	0.122548	0	0.115039
F0111018064	1	11018064	T/G	0.840164	0.268577	0	0.23251
F0111021486	1	11021486	G/T	0.934426	0.122548	0	0.115039
R0111026014	1	11026014	G/A	0.934426	0.122548	0	0.115039
F0111028229	1	11028229	A/C	0.934426	0.122548	0	0.115039
R0111051776	1	11051776	A/G	0.831967	0.279596	0	0.240509
R0111058331	1	11058331	C/T	0.848361	0.25729	0	0.224191
F0111061165	1	11061165	C/T	0.934426	0.122548	0	0.115039
F0111066486	1	11066486	C/T	0.934426	0.122548	0	0.115039
F0111077542	1	11077542	G/A	0.934426	0.122548	0	0.115039
R0111077785	1	11077785	G/A	0.809426	0.308511	0.00409836	0.260921
R0111077928	1	11077928	A/G	0.743852	0.381072	0.00409836	0.308464
R0111078234	1	11078234	T/C	0.809426	0.308511	0.00409836	0.260921
F0111086176	1	11086176	A/G	0.934426	0.122548	0	0.115039
R0111114674	1	11114674	C/T	0.934426	0.122548	0	0.115039
R0111154185	1	11154185	T/C	0.922131	0.143611	0	0.133299
F0111166606	1	11166606	A/G	0.922131	0.143611	0	0.133299
F0111167339	1	11167339	T/C	0.934426	0.122548	0	0.115039
F0111168320	1	11168320	A/C	0.934426	0.122548	0	0.115039
F0111168384	1	11168384	G/C	0.934426	0.122548	0	0.115039
F0111169977	1	11169977	A/G	0.934426	0.122548	0	0.115039
F0111170238	1	11170238	C/T	0.934426	0.122548	0	0.115039
F0111173607	1	11173607	C/T	0.934426	0.122548	0	0.115039
R0111173888	1	11173888	A/C	0.934426	0.122548	0	0.115039
R0111185722	1	11185722	C/A	0.934426	0.122548	0	0.115039
F0111187018	1	11187018	C/T	0.934426	0.123052	0	0.116422
F0111187966	1	11187966	C/T	0.92623	0.136657	0	0.127319
R0111196389	1	11196389	C/T	0.92623	0.136657	0	0.127319
F0111198022	1	11198022	G/T	0.930328	0.130173	0	0.122701
F0111210257	1	11210257	A/G	0.934426	0.122548	0	0.115039
R0111211745	1	11211745	T/C	0.918033	0.151135	0	0.140886
R0111213056	1	11213056	G/T	0.934426	0.122548	0	0.115039
R0111218920	1	11218920	T/C	0.922131	0.143611	0	0.133299
F0111232614	1	11232614	G/A	0.922131	0.143611	0	0.133299
F0111235389	1	11235389	T/A	0.934426	0.122548	0	0.115039
R0111260604	1	11260604	T/C	0.934426	0.122548	0	0.115039
R0111274018	1	11274018	T/C	0.934426	0.122548	0	0.115039
R0111274257	1	11274257	C/T	0.930328	0.130173	0	0.122701
F0111277878	1	11277878	A/G	0.934426	0.122548	0	0.115039
R0111282368	1	11282368	G/T	0.934426	0.122548	0	0.115039
F0111317299	1	11317299	C/T	0.735656	0.388933	0.00409836	0.313298
R0111317895	1	11317895	T/G	0.735656	0.388933	0.00409836	0.313298
F0111321314	1	11321314	A/G	0.848361	0.25729	0	0.224191
R0111321342	1	11321342	A/C	0.934426	0.122548	0	0.115039
F0111322000	1	11322000	A/G	0.840164	0.271063	0	0.238502
F0111345072	1	11345072	T/C	0.934426	0.122548	0	0.115039
F0111349173	1	11349173	C/T	0.918033	0.150497	0	0.139172
R0111358838	1	11358838	A/G	0.905738	0.170754	0	0.156175
R0111362384	1	11362384	C/T	0.909836	0.164069	0	0.15061
R0111373094	1	11373094	C/A	0.918033	0.150497	0	0.139172
F0111375696	1	11375696	G/A	0.918033	0.150497	0	0.139172
R0111452144	1	11452144	T/G	0.883197	0.206321	0.00409836	0.185036
F0111454042	1	11454042	G/A	0.883197	0.206321	0.00409836	0.185036
F0111457944	1	11457944	C/A	0.883197	0.206321	0.00409836	0.185036
F0111471827	1	11471827	G/A	0.875	0.21875	0.00409836	0.194824
F0111473284	1	11473284	T/C	0.875	0.21875	0.00409836	0.194824
F0111477714	1	11477714	C/T	0.879098	0.212569	0.00409836	0.189976
F0111498265	1	11498265	G/A	0.879098	0.212569	0.00409836	0.189976
F0111511511	1	11511511	A/C	0.875	0.21875	0.00409836	0.194824
F0111519060	1	11519060	T/C	0.625	0.474763	0.00409836	0.36958
F0111557058	1	11557058	C/T	0.913934	0.157317	0	0.144942
F0111558791	1	11558791	T/C	0.909836	0.164069	0	0.15061
R0111595701	1	11595701	C/T	0.901639	0.180059	0	0.168695
R0111622785	1	11622785	G/A	0.909836	0.164069	0	0.15061
F0111639874	1	11639874	A/G	0.905738	0.170754	0	0.156175
F0111648949	1	11648949	A/G	0.905738	0.170754	0	0.156175
R0111670879	1	11670879	A/G	0.815574	0.302304	0	0.259021
R0111726038	1	11726038	C/T	0.893443	0.190406	0	0.172279
F0111754031	1	11754031	C/T	0.930328	0.129636	0	0.121233
R0111795849	1	11795849	G/A	0.918033	0.150497	0	0.139172
F0112336880	1	12336880	C/T	0.897541	0.183922	0	0.167009
F0112359387	1	12359387	A/G	0.901639	0.177372	0	0.161641
F0112415878	1	12415878	A/C	0.920082	0.147062	0.00409836	0.136249
R0113196009	1	13196009	T/C	0.862705	0.23689	0.00409836	0.208832
R0113251859	1	13251859	A/G	0.858607	0.245977	0.00409836	0.221176
F0113429079	1	13429079	T/C	0.918033	0.150497	0	0.139172
F0113930699	1	13930699	A/G	0.797131	0.323426	0.00409836	0.271124
R0114065898	1	14065898	A/G	0.694672	0.424206	0.00409836	0.33423
R0114143198	1	14143198	G/A	0.764344	0.360244	0.00409836	0.295356
R0114174502	1	14174502	G/A	0.764344	0.360244	0.00409836	0.295356
F0114176105	1	14176105	G/T	0.686475	0.430454	0.00409836	0.337809
R0114188354	1	14188354	A/G	0.764344	0.360244	0.00409836	0.295356
R0114217915	1	14217915	T/C	0.764344	0.360244	0.00409836	0.295356
R0114246995	1	14246995	C/T	0.760246	0.364544	0.00409836	0.298098
R0114283049	1	14283049	G/A	0.762295	0.364317	0	0.300873
F0114353323	1	14353323	C/T	0.793033	0.328264	0.00409836	0.274385
R0114621439	1	14621439	A/C	0.643443	0.458848	0	0.353577
F0114627197	1	14627197	G/A	0.643443	0.458848	0	0.353577
R0114627368	1	14627368	A/C	0.643443	0.458848	0	0.353577
F0114627424	1	14627424	A/G	0.643443	0.458848	0	0.353577
R0114627866	1	14627866	G/A	0.643443	0.458848	0	0.353577
F0114629970	1	14629970	T/C	0.643443	0.458848	0	0.353577
R0114763594	1	14763594	C/T	0.918033	0.150497	0	0.139172
F0114772046	1	14772046	T/C	0.909836	0.165413	0	0.154177
F0114772199	1	14772199	T/A	0.918033	0.150497	0	0.139172
F0114785454	1	14785454	C/T	0.918033	0.150497	0	0.139172
F0114789304	1	14789304	G/A	0.918033	0.150497	0	0.139172
F0114791276	1	14791276	G/T	0.918033	0.150497	0	0.139172
R0114791972	1	14791972	G/A	0.918033	0.150497	0	0.139172
F0114794682	1	14794682	G/A	0.918033	0.150497	0	0.139172
R0114809796	1	14809796	A/G	0.569672	0.490292	0	0.370099
F0114810785	1	14810785	G/A	0.918033	0.150497	0	0.139172
F0114811390	1	14811390	T/C	0.918033	0.150497	0	0.139172
R0114812857	1	14812857	A/G	0.918033	0.150497	0	0.139172
F0114827602	1	14827602	T/C	0.918033	0.150497	0	0.139172
R0114856944	1	14856944	A/G	0.918033	0.150497	0	0.139172
F0114877105	1	14877105	C/T	0.918033	0.150497	0	0.139172
F0114887980	1	14887980	A/G	0.918033	0.150497	0	0.139172
F0114891897	1	14891897	A/G	0.918033	0.150497	0	0.139172
F0114892019	1	14892019	A/G	0.918033	0.150497	0	0.139172
F0114898478	1	14898478	A/G	0.918033	0.150497	0	0.139172
F0114902248	1	14902248	T/G	0.918033	0.150497	0	0.139172
R0114902898	1	14902898	C/A	0.918033	0.150497	0	0.139172
R0114902930	1	14902930	G/T	0.918033	0.150497	0	0.139172
F0114903921	1	14903921	A/G	0.918033	0.150497	0	0.139172
R0114919239	1	14919239	T/C	0.918033	0.150497	0	0.139172
F0114924506	1	14924506	C/T	0.918033	0.150497	0	0.139172
R0114926583	1	14926583	C/T	0.918033	0.150497	0	0.139172
F0114941614	1	14941614	A/G	0.918033	0.150497	0	0.139172
R0114988051	1	14988051	A/C	0.918033	0.150497	0	0.139172
F0114991065	1	14991065	G/A	0.918033	0.150497	0	0.139172
R0114991319	1	14991319	A/C	0.918033	0.150497	0	0.139172
F0114996480	1	14996480	A/G	0.918033	0.150497	0	0.139172
R0114997426	1	14997426	C/T	0.918033	0.150497	0	0.139172
F0114997618	1	14997618	G/A	0.918033	0.150497	0	0.139172
F0115006162	1	15006162	G/A	0.918033	0.150497	0	0.139172
R0115011251	1	15011251	A/G	0.918033	0.150497	0	0.139172
F0115013711	1	15013711	C/T	0.918033	0.150497	0	0.139172
R0115013806	1	15013806	C/T	0.918033	0.150497	0	0.139172
R0115019257	1	15019257	A/G	0.557377	0.493416	0	0.371686
F0115020054	1	15020054	A/G	0.918033	0.150497	0	0.139172
R0115069382	1	15069382	T/C	0.918033	0.150497	0	0.139172
F0115091366	1	15091366	A/G	0.889344	0.196822	0	0.177453
F0115091796	1	15091796	A/G	0.918033	0.150497	0	0.139172
R0115093054	1	15093054	G/A	0.918033	0.150497	0	0.139172
R0115110978	1	15110978	A/G	0.918033	0.150497	0	0.139172
F0115114789	1	15114789	A/G	0.918033	0.150497	0	0.139172
F0115117445	1	15117445	T/G	0.918033	0.150497	0	0.139172
R0115118749	1	15118749	T/C	0.913934	0.157988	0	0.146736
F0115125225	1	15125225	C/G	0.918033	0.150497	0	0.139172
R0115141740	1	15141740	C/T	0.918033	0.150497	0	0.139172
R0115149659	1	15149659	G/A	0.918033	0.150497	0	0.139172
R0115157598	1	15157598	C/T	0.918033	0.150497	0	0.139172
F0115166565	1	15166565	A/G	0.918033	0.150497	0	0.139172
R0115172992	1	15172992	C/A	0.918033	0.150497	0	0.139172
F0115192201	1	15192201	G/A	0.918033	0.150497	0	0.139172
F0115215854	1	15215854	C/T	0.913934	0.160609	0	0.153729
R0115261369	1	15261369	A/G	0.909836	0.166488	0	0.15703
F0115275669	1	15275669	C/T	0.918033	0.150497	0	0.139172
F0115284840	1	15284840	A/G	0.918033	0.150497	0	0.139172
F0115294767	1	15294767	C/T	0.918033	0.150497	0	0.139172
F0115297672	1	15297672	G/A	0.918033	0.150497	0	0.139172
F0115306813	1	15306813	C/T	0.918033	0.150497	0	0.139172
R0115322174	1	15322174	A/C	0.918033	0.150497	0	0.139172
R0115324802	1	15324802	T/C	0.889344	0.196822	0	0.177453
R0115332153	1	15332153	A/G	0.909836	0.165413	0	0.154177
F0115391462	1	15391462	T/C	0.918033	0.150497	0	0.139172
R0115393558	1	15393558	C/T	0.918033	0.150497	0	0.139172
R0115401437	1	15401437	T/C	0.918033	0.150497	0	0.139172
R0115404315	1	15404315	C/T	0.918033	0.150497	0	0.139172
F0115418226	1	15418226	C/T	0.918033	0.150497	0	0.139172
R0115419570	1	15419570	G/A	0.918033	0.150497	0	0.139172
F0115438438	1	15438438	A/C	0.918033	0.150497	0	0.139172
R0115446379	1	15446379	G/A	0.918033	0.150497	0	0.139172
F0115464859	1	15464859	G/A	0.918033	0.150497	0	0.139172
R0115465550	1	15465550	T/C	0.918033	0.150497	0	0.139172
F0115488269	1	15488269	A/G	0.918033	0.150497	0	0.139172
R0115490745	1	15490745	C/T	0.918033	0.150497	0	0.139172
R0115514295	1	15514295	G/A	0.918033	0.150497	0	0.139172
F0115561778	1	15561778	A/C	0.918033	0.150497	0	0.139172
R0115564296	1	15564296	A/G	0.67623	0.437886	0	0.342014
F0115571011	1	15571011	A/G	0.918033	0.150497	0	0.139172
R0115581584	1	15581584	G/A	0.918033	0.150497	0	0.139172
R0115621051	1	15621051	T/C	0.905738	0.172769	0	0.161496
F0115621430	1	15621430	C/A	0.918033	0.150497	0	0.139172
R0115623463	1	15623463	G/A	0.918033	0.150497	0	0.139172
F0115675138	1	15675138	C/T	0.918033	0.150497	0	0.139172
F0115676384	1	15676384	C/T	0.918033	0.150497	0	0.139172
R0115677336	1	15677336	A/C	0.889344	0.196822	0	0.177453
R0115686739	1	15686739	C/T	0.918033	0.150497	0	0.139172
F0115692955	1	15692955	G/T	0.918033	0.150497	0	0.139172
F0115713426	1	15713426	A/C	0.918033	0.150497	0	0.139172
R0115713523	1	15713523	A/G	0.918033	0.150497	0	0.139172
R0115734255	1	15734255	G/A	0.831967	0.293705	0	0.27405
R0115778298	1	15778298	C/T	0.918033	0.150497	0	0.139172
R0115809568	1	15809568	T/C	0.565574	0.4914	0	0.370663
F0115820044	1	15820044	T/C	0.918033	0.150497	0	0.139172
F0115822895	1	15822895	G/A	0.918033	0.150497	0	0.139172
F0115823343	1	15823343	A/G	0.918033	0.150497	0	0.139172
R0115823531	1	15823531	C/T	0.918033	0.150497	0	0.139172
R0115825207	1	15825207	T/G	0.918033	0.150497	0	0.139172
F0115852298	1	15852298	A/C	0.918033	0.150497	0	0.139172
R0115852492	1	15852492	T/G	0.918033	0.150497	0	0.139172
F0115853280	1	15853280	G/T	0.918033	0.150497	0	0.139172
R0115853369	1	15853369	G/T	0.885246	0.204078	0	0.18486
R0115862311	1	15862311	A/G	0.918033	0.150497	0	0.139172
R0115902459	1	15902459	G/T	0.918033	0.150497	0	0.139172
F0115918636	1	15918636	A/G	0.918033	0.150497	0	0.139172
R0115919859	1	15919859	G/A	0.918033	0.150497	0	0.139172
F0115935056	1	15935056	C/A	0.918033	0.153017	0	0.145936
R0115937063	1	15937063	A/C	0.918033	0.150497	0	0.139172
F0115937137	1	15937137	C/T	0.918033	0.150497	0	0.139172
F0115937403	1	15937403	A/C	0.918033	0.150497	0	0.139172
F0115937645	1	15937645	C/T	0.918033	0.150497	0	0.139172
F0115938494	1	15938494	T/C	0.918033	0.150497	0	0.139172
F0115938830	1	15938830	G/A	0.918033	0.150497	0	0.139172
R0115938911	1	15938911	G/A	0.918033	0.150497	0	0.139172
R0115938983	1	15938983	T/C	0.918033	0.150497	0	0.139172
F0115939043	1	15939043	A/G	0.918033	0.150497	0	0.139172
R0115948068	1	15948068	C/T	0.918033	0.150497	0	0.139172
R0115956960	1	15956960	T/C	0.565574	0.4914	0	0.370663
F0115969646	1	15969646	A/G	0.918033	0.150497	0	0.139172
F0115970779	1	15970779	T/C	0.918033	0.150497	0	0.139172
F0115976576	1	15976576	G/A	0.918033	0.150497	0	0.139172
R0116000035	1	16000035	A/G	0.918033	0.150497	0	0.139172
R0116000441	1	16000441	C/T	0.913934	0.157988	0	0.146736
F0116002465	1	16002465	G/A	0.918033	0.153722	0	0.147828
F0116003140	1	16003140	A/C	0.918033	0.150497	0	0.139172
F0116019435	1	16019435	C/T	0.918033	0.150497	0	0.139172
R0116020328	1	16020328	A/G	0.918033	0.150497	0	0.139172
F0116033578	1	16033578	G/A	0.913934	0.157988	0	0.146736
F0116052363	1	16052363	G/A	0.918033	0.153722	0	0.147828
F0116054008	1	16054008	T/G	0.918033	0.150497	0	0.139172
F0116064431	1	16064431	G/T	0.918033	0.150497	0	0.139172
R0116070200	1	16070200	A/G	0.918033	0.150497	0	0.139172
F0116098871	1	16098871	G/A	0.918033	0.150497	0	0.139172
F0116100188	1	16100188	G/A	0.918033	0.150497	0	0.139172
R0116122211	1	16122211	C/A	0.75	0.377016	0	0.308969
F0116129051	1	16129051	T/C	0.889344	0.196822	0	0.177453
R0116133939	1	16133939	A/G	0.905738	0.172769	0	0.161496
R0116135127	1	16135127	C/A	0.918033	0.150497	0	0.139172
F0116135316	1	16135316	T/G	0.643443	0.458848	0	0.353577
R0116143254	1	16143254	G/A	0.754098	0.370868	0	0.302096
R0116143616	1	16143616	C/T	0.918033	0.150497	0	0.139172
F0116144189	1	16144189	C/A	0.918033	0.150497	0	0.139172
R0116145145	1	16145145	G/A	0.918033	0.150497	0	0.139172
F0116200575	1	16200575	A/G	0.918033	0.150497	0	0.139172
F0116201382	1	16201382	G/T	0.918033	0.150497	0	0.139172
R0116206710	1	16206710	T/C	0.918033	0.150497	0	0.139172
F0116210391	1	16210391	C/T	0.918033	0.150497	0	0.139172
F0116224427	1	16224427	C/T	0.918033	0.150497	0	0.139172
F0116228462	1	16228462	A/G	0.918033	0.150497	0	0.139172
F0116231186	1	16231186	A/G	0.643443	0.458848	0	0.353577
F0116292351	1	16292351	G/A	0.918033	0.150497	0	0.139172
R0116300696	1	16300696	T/G	0.918033	0.150497	0	0.139172
F0116313603	1	16313603	T/C	0.918033	0.150497	0	0.139172
F0116321654	1	16321654	T/C	0.918033	0.150497	0	0.139172
F0116321711	1	16321711	C/G	0.918033	0.150497	0	0.139172
F0116321801	1	16321801	A/G	0.918033	0.150497	0	0.139172
F0116323102	1	16323102	G/A	0.918033	0.150497	0	0.139172
F0116323564	1	16323564	C/A	0.918033	0.150497	0	0.139172
F0116324148	1	16324148	C/T	0.918033	0.150497	0	0.139172
F0116324223	1	16324223	T/G	0.918033	0.150497	0	0.139172
F0116324351	1	16324351	T/C	0.918033	0.150497	0	0.139172
F0116328241	1	16328241	C/T	0.918033	0.150497	0	0.139172
R0116328566	1	16328566	A/G	0.889344	0.196822	0	0.177453
F0116342216	1	16342216	G/A	0.918033	0.150497	0	0.139172
F0116349508	1	16349508	C/T	0.918033	0.150497	0	0.139172
R0116356510	1	16356510	C/T	0.754098	0.370868	0	0.302096
F0116365160	1	16365160	T/C	0.918033	0.150497	0	0.139172
R0116367198	1	16367198	G/A	0.918033	0.150497	0	0.139172
F0116369499	1	16369499	T/C	0.643443	0.458848	0	0.353577
F0116377458	1	16377458	C/T	0.918033	0.150497	0	0.139172
F0116378177	1	16378177	C/T	0.918033	0.150497	0	0.139172
F0116396717	1	16396717	C/T	0.918033	0.150497	0	0.139172
R0116396726	1	16396726	G/A	0.918033	0.150497	0	0.139172
F0116397221	1	16397221	A/G	0.918033	0.150497	0	0.139172
F0116397747	1	16397747	T/A	0.913934	0.157988	0	0.146736
R0116413458	1	16413458	C/A	0.918033	0.150497	0	0.139172
F0116414748	1	16414748	A/C	0.918033	0.150497	0	0.139172
F0116414925	1	16414925	A/T	0.918033	0.150497	0	0.139172
R0116434665	1	16434665	T/C	0.918033	0.150497	0	0.139172
F0116435006	1	16435006	T/C	0.918033	0.150497	0	0.139172
F0116482986	1	16482986	G/A	0.918033	0.150497	0	0.139172
R0116495484	1	16495484	C/A	0.918033	0.150497	0	0.139172
F0116496015	1	16496015	C/A	0.918033	0.150497	0	0.139172
R0116497608	1	16497608	G/A	0.918033	0.150497	0	0.139172
R0116500567	1	16500567	C/T	0.913934	0.157988	0	0.146736
F0116507162	1	16507162	G/A	0.918033	0.150497	0	0.139172
R0116510563	1	16510563	C/T	0.643443	0.458848	0	0.353577
F0116514495	1	16514495	T/C	0.889344	0.196822	0	0.177453
F0116523881	1	16523881	C/T	0.918033	0.150497	0	0.139172
F0116524400	1	16524400	G/T	0.918033	0.150497	0	0.139172
R0116530451	1	16530451	C/T	0.918033	0.150497	0	0.139172
R0116531064	1	16531064	G/A	0.918033	0.150497	0	0.139172
F0116531592	1	16531592	C/T	0.918033	0.150497	0	0.139172
F0116586108	1	16586108	T/C	0.643443	0.458848	0	0.353577
F0116606147	1	16606147	T/C	0.913934	0.157988	0	0.146736
F0116635389	1	16635389	A/G	0.918033	0.150497	0	0.139172
F0116635627	1	16635627	A/G	0.918033	0.150497	0	0.139172
R0116636034	1	16636034	T/C	0.918033	0.150497	0	0.139172
R0116660931	1	16660931	C/T	0.918033	0.150497	0	0.139172
F0116662223	1	16662223	A/G	0.918033	0.150497	0	0.139172
R0116678605	1	16678605	T/C	0.918033	0.150497	0	0.139172
R0116679327	1	16679327	C/A	0.918033	0.150497	0	0.139172
R0116689349	1	16689349	A/G	0.918033	0.150497	0	0.139172
R0116697197	1	16697197	C/T	0.918033	0.150497	0	0.139172
F0116701870	1	16701870	C/T	0.918033	0.150497	0	0.139172
R0116705541	1	16705541	C/T	0.918033	0.150497	0	0.139172
R0116707609	1	16707609	T/C	0.918033	0.150497	0	0.139172
F0116713539	1	16713539	C/T	0.918033	0.150497	0	0.139172
R0116718568	1	16718568	A/C	0.918033	0.150497	0	0.139172
F0116730963	1	16730963	T/C	0.918033	0.150497	0	0.139172
F0116731149	1	16731149	G/A	0.918033	0.150497	0	0.139172
F0116741798	1	16741798	T/G	0.918033	0.150497	0	0.139172
F0117001118	1	17001118	T/C	0.918033	0.150497	0	0.139172
F0117010742	1	17010742	T/C	0.918033	0.150497	0	0.139172
R0117011063	1	17011063	G/T	0.918033	0.150497	0	0.139172
F0117020901	1	17020901	G/T	0.643443	0.458848	0	0.353577
F0117046981	1	17046981	T/C	0.643443	0.458848	0	0.353577
F0117047979	1	17047979	C/T	0.918033	0.150497	0	0.139172
F0117068592	1	17068592	A/G	0.918033	0.150497	0	0.139172
F0117072498	1	17072498	C/A	0.918033	0.150497	0	0.139172
F0117101478	1	17101478	C/T	0.913934	0.157988	0	0.146736
F0117101747	1	17101747	T/C	0.909836	0.165413	0	0.154177
F0117102621	1	17102621	T/G	0.913934	0.157988	0	0.146736
R0117110160	1	17110160	C/T	0.913934	0.157988	0	0.146736
R0117148540	1	17148540	T/C	0.643443	0.458848	0	0.353577
F0117151197	1	17151197	G/T	0.918033	0.150497	0	0.139172
F0117155054	1	17155054	C/A	0.918033	0.150497	0	0.139172
R0117156105	1	17156105	G/A	0.918033	0.150497	0	0.139172
F0117156740	1	17156740	T/C	0.918033	0.150497	0	0.139172
R0117195604	1	17195604	G/A	0.918033	0.150497	0	0.139172
F0117206954	1	17206954	T/C	0.918033	0.150497	0	0.139172
R0117214814	1	17214814	G/T	0.918033	0.150497	0	0.139172
F0117219909	1	17219909	T/C	0.913934	0.157988	0	0.146736
F0117221758	1	17221758	C/T	0.918033	0.150497	0	0.139172
F0117222834	1	17222834	A/G	0.918033	0.150497	0	0.139172
F0117226748	1	17226748	T/C	0.918033	0.150497	0	0.139172
F0117239903	1	17239903	C/T	0.918033	0.150497	0	0.139172
R0117266636	1	17266636	T/C	0.918033	0.150497	0	0.139172
F0117266951	1	17266951	C/G	0.918033	0.150497	0	0.139172
R0117271409	1	17271409	T/C	0.918033	0.150497	0	0.139172
R0117305662	1	17305662	C/A	0.918033	0.150497	0	0.139172
F0117321955	1	17321955	A/C	0.918033	0.150497	0	0.139172
R0117322704	1	17322704	G/A	0.918033	0.150497	0	0.139172
F0117325864	1	17325864	C/T	0.918033	0.150497	0	0.139172
F0117333082	1	17333082	T/G	0.885246	0.204078	0	0.18486
F0117334744	1	17334744	C/T	0.918033	0.150497	0	0.139172
F0117335799	1	17335799	A/G	0.643443	0.458848	0	0.353577
R0117336573	1	17336573	C/T	0.918033	0.150497	0	0.139172
F0117337954	1	17337954	C/A	0.918033	0.150497	0	0.139172
F0117341336	1	17341336	A/G	0.918033	0.150497	0	0.139172
F0117342050	1	17342050	G/A	0.918033	0.150497	0	0.139172
R0117343681	1	17343681	A/G	0.918033	0.150497	0	0.139172
F0117344164	1	17344164	T/G	0.918033	0.150497	0	0.139172
F0117344314	1	17344314	G/A	0.918033	0.150497	0	0.139172
F0117346880	1	17346880	C/T	0.918033	0.150497	0	0.139172
F0117346958	1	17346958	A/G	0.918033	0.150497	0	0.139172
F0117349767	1	17349767	T/C	0.918033	0.150497	0	0.139172
F0117354787	1	17354787	T/A	0.918033	0.150497	0	0.139172
F0117386001	1	17386001	C/T	0.918033	0.150497	0	0.139172
F0117392606	1	17392606	A/G	0.918033	0.150497	0	0.139172
R0117393715	1	17393715	A/G	0.889344	0.196822	0	0.177453
F0117400865	1	17400865	T/C	0.918033	0.150497	0	0.139172
F0117418662	1	17418662	G/A	0.918033	0.150497	0	0.139172
F0117442477	1	17442477	G/T	0.918033	0.150497	0	0.139172
F0117450161	1	17450161	T/C	0.918033	0.150497	0	0.139172
F0117481361	1	17481361	T/C	0.918033	0.150497	0	0.139172
R0117487092	1	17487092	A/G	0.918033	0.150497	0	0.139172
F0117488038	1	17488038	T/C	0.918033	0.150497	0	0.139172
F0117493326	1	17493326	A/G	0.643443	0.458848	0	0.353577
F0117500259	1	17500259	C/T	0.918033	0.150497	0	0.139172
R0117504230	1	17504230	C/T	0.918033	0.150497	0	0.139172
F0117504413	1	17504413	T/C	0.918033	0.150497	0	0.139172
R0117560484	1	17560484	C/T	0.918033	0.152647	0	0.144944
R0117594713	1	17594713	G/T	0.918033	0.150497	0	0.139172
F0117601678	1	17601678	G/A	0.913934	0.157988	0	0.146736
F0117605495	1	17605495	A/G	0.918033	0.150497	0	0.139172
F0117605658	1	17605658	A/G	0.918033	0.150497	0	0.139172
R0117606402	1	17606402	A/C	0.889344	0.196822	0	0.177453
F0117616720	1	17616720	G/A	0.918033	0.150497	0	0.139172
F0117616734	1	17616734	C/A	0.918033	0.150497	0	0.139172
R0117619883	1	17619883	G/A	0.913934	0.157988	0	0.146736
F0117627333	1	17627333	G/C	0.918033	0.150497	0	0.139172
F0117627538	1	17627538	G/T	0.918033	0.150497	0	0.139172
F0117680799	1	17680799	A/G	0.918033	0.150497	0	0.139172
F0117722389	1	17722389	T/C	0.918033	0.150497	0	0.139172
R0117725238	1	17725238	G/A	0.918033	0.150497	0	0.139172
F0117746342	1	17746342	A/G	0.918033	0.150497	0	0.139172
R0117750809	1	17750809	A/G	0.918033	0.150497	0	0.139172
F0117762635	1	17762635	A/C	0.918033	0.150497	0	0.139172
F0117763001	1	17763001	C/A	0.918033	0.150497	0	0.139172
R0117763636	1	17763636	T/G	0.918033	0.150497	0	0.139172
F0117763830	1	17763830	A/G	0.918033	0.150497	0	0.139172
F0117765909	1	17765909	C/T	0.918033	0.150497	0	0.139172
R0117766613	1	17766613	A/C	0.918033	0.150497	0	0.139172
F0117766868	1	17766868	T/C	0.918033	0.150497	0	0.139172
R0117767333	1	17767333	G/T	0.913934	0.157988	0	0.146736
F0117793021	1	17793021	T/C	0.918033	0.150497	0	0.139172
F0117794038	1	17794038	G/A	0.918033	0.150497	0	0.139172
R0117794443	1	17794443	G/A	0.918033	0.150497	0	0.139172
R0117794710	1	17794710	T/C	0.72541	0.429958	0	0.38334
R0117794932	1	17794932	G/A	0.918033	0.150497	0	0.139172
R0117795283	1	17795283	A/G	0.901639	0.17885	0	0.165522
R0117796497	1	17796497	T/C	0.918033	0.150497	0	0.139172
R0117799619	1	17799619	G/T	0.918033	0.150497	0	0.139172
R0117800629	1	17800629	G/T	0.918033	0.150497	0	0.139172
R0117800962	1	17800962	C/A	0.918033	0.150497	0	0.139172
F0117820676	1	17820676	G/A	0.918033	0.150497	0	0.139172
R0117820849	1	17820849	T/C	0.918033	0.150497	0	0.139172
F0117835621	1	17835621	T/C	0.918033	0.150497	0	0.139172
F0117860124	1	17860124	G/A	0.754098	0.370868	0	0.302096
R0117886571	1	17886571	C/T	0.918033	0.150497	0	0.139172
F0117887059	1	17887059	G/T	0.918033	0.150497	0	0.139172
R0117887900	1	17887900	C/T	0.918033	0.150497	0	0.139172
F0117889715	1	17889715	T/C	0.889344	0.196822	0	0.177453
F0117890228	1	17890228	C/T	0.918033	0.150497	0	0.139172
R0117890762	1	17890762	A/G	0.889344	0.196822	0	0.177453
F0117894749	1	17894749	A/G	0.918033	0.150497	0	0.139172
F0117911981	1	17911981	A/T	0.918033	0.150497	0	0.139172
F0117919201	1	17919201	T/C	0.643443	0.458848	0	0.353577
F0117928028	1	17928028	T/C	0.889344	0.196822	0	0.177453
F0117928243	1	17928243	G/T	0.918033	0.150497	0	0.139172
R0117932364	1	17932364	A/G	0.901639	0.177372	0	0.161641
R0117944053	1	17944053	G/A	0.901639	0.177372	0	0.161641
F0117955528	1	17955528	C/T	0.918033	0.150497	0	0.139172
R0117956274	1	17956274	G/A	0.75	0.378964	0	0.313103
F0117987819	1	17987819	T/C	0.918033	0.150497	0	0.139172
F0118000977	1	18000977	A/G	0.918033	0.150497	0	0.139172
F0118030926	1	18030926	G/A	0.918033	0.150497	0	0.139172
F0118049500	1	18049500	A/C	0.918033	0.150497	0	0.139172
F0118060398	1	18060398	T/C	0.918033	0.150497	0	0.139172
F0118062635	1	18062635	T/C	0.918033	0.150497	0	0.139172
F0118075326	1	18075326	C/T	0.643443	0.458848	0	0.353577
R0118076066	1	18076066	A/G	0.905738	0.170754	0	0.156175
R0118090036	1	18090036	T/C	0.905738	0.170754	0	0.156175
F0118097659	1	18097659	C/A	0.918033	0.151135	0	0.140886
F0118101155	1	18101155	C/T	0.918033	0.150497	0	0.139172
F0118104939	1	18104939	A/G	0.918033	0.150497	0	0.139172
R0118110922	1	18110922	T/C	0.918033	0.150497	0	0.139172
R0118111290	1	18111290	G/A	0.918033	0.150497	0	0.139172
F0118133200	1	18133200	C/G	0.918033	0.150497	0	0.139172
F0118144361	1	18144361	A/T	0.918033	0.150497	0	0.139172
F0118145955	1	18145955	A/G	0.918033	0.150497	0	0.139172
R0118148605	1	18148605	C/T	0.918033	0.150497	0	0.139172
R0118149056	1	18149056	G/A	0.918033	0.150497	0	0.139172
F0118151982	1	18151982	A/G	0.918033	0.150497	0	0.139172
F0118156551	1	18156551	T/G	0.918033	0.150497	0	0.139172
R0118157229	1	18157229	C/T	0.918033	0.150497	0	0.139172
R0118159080	1	18159080	G/A	0.918033	0.150497	0	0.139172
R0118161573	1	18161573	T/C	0.918033	0.150497	0	0.139172
F0118169636	1	18169636	T/C	0.918033	0.150497	0	0.139172
F0118172944	1	18172944	T/G	0.918033	0.150497	0	0.139172
F0118173461	1	18173461	T/C	0.918033	0.150497	0	0.139172
F0118200388	1	18200388	G/A	0.918033	0.150497	0	0.139172
F0118202220	1	18202220	T/C	0.905738	0.172769	0	0.161496
R0118203747	1	18203747	G/T	0.918033	0.150497	0	0.139172
F0118204793	1	18204793	G/A	0.918033	0.150497	0	0.139172
R0118222375	1	18222375	A/G	0.918033	0.150497	0	0.139172
F0118235431	1	18235431	C/T	0.918033	0.150497	0	0.139172
F0118237998	1	18237998	A/G	0.918033	0.150497	0	0.139172
F0118239927	1	18239927	G/A	0.918033	0.150497	0	0.139172
F0118263043	1	18263043	G/A	0.915984	0.153915	0.00409836	0.14207
R0118284414	1	18284414	G/A	0.918033	0.150497	0	0.139172
R0118285592	1	18285592	G/A	0.918033	0.150497	0	0.139172
R0118286427	1	18286427	A/G	0.909836	0.165413	0	0.154177
R0118286519	1	18286519	C/A	0.918033	0.150497	0	0.139172
R0118286612	1	18286612	C/T	0.918033	0.150497	0	0.139172
F0118298742	1	18298742	C/T	0.909836	0.165413	0	0.154177
F0118323725	1	18323725	C/A	0.918033	0.150497	0	0.139172
F0118326564	1	18326564	T/C	0.918033	0.150497	0	0.139172
R0118352888	1	18352888	G/A	0.918033	0.150497	0	0.139172
R0118355413	1	18355413	A/G	0.901639	0.177372	0	0.161641
F0118371097	1	18371097	T/G	0.918033	0.150497	0	0.139172
F0118372416	1	18372416	T/C	0.893443	0.190406	0	0.172279
F0118401118	1	18401118	A/G	0.536885	0.54095	0	0.441529
F0118401237	1	18401237	A/G	0.946721	0.10088	0	0.0957917
R0118405306	1	18405306	G/A	0.942623	0.108607	0	0.103532
R0118406310	1	18406310	G/A	0.942623	0.108607	0	0.103532
F0118447938	1	18447938	A/G	0.946721	0.10088	0	0.0957917
R0118451078	1	18451078	G/A	0.946721	0.10088	0	0.0957917
F0118468010	1	18468010	C/T	0.946721	0.10088	0	0.0957917
R0118468228	1	18468228	A/C	0.946721	0.10088	0	0.0957917
F0118501210	1	18501210	A/G	0.909836	0.167999	0	0.161039
F0118503253	1	18503253	G/A	0.946721	0.10088	0	0.0957917
R0118504824	1	18504824	A/G	0.70082	0.421762	0	0.33621
R0118516587	1	18516587	C/A	0.942623	0.108607	0	0.103532
R0118518189	1	18518189	A/G	0.946721	0.10088	0	0.0957917
R0118524904	1	18524904	T/G	0.946721	0.10088	0	0.0957917
F0118528311	1	18528311	A/C	0.647541	0.456463	0	0.352284
F0118530303	1	18530303	A/C	0.647541	0.456463	0	0.352284
F0118537232	1	18537232	C/T	0.647541	0.456463	0	0.352284
R0118538858	1	18538858	G/A	0.70082	0.419343	0	0.331419
R0118539602	1	18539602	C/A	0.70082	0.419343	0	0.331419
F0118539659	1	18539659	C/T	0.70082	0.419343	0	0.331419
F0118588219	1	18588219	G/T	0.938525	0.116266	0	0.111146
R0118596533	1	18596533	T/C	0.946721	0.10088	0	0.0957917
F0118596970	1	18596970	G/T	0.647541	0.456463	0	0.352284
R0118608326	1	18608326	C/T	0.70082	0.419343	0	0.331419
R0118611267	1	18611267	C/T	0.946721	0.10088	0	0.0957917
R0118613938	1	18613938	A/G	0.946721	0.10088	0	0.0957917
R0118614634	1	18614634	C/T	0.946721	0.10088	0	0.0957917
R0118614758	1	18614758	G/A	0.647541	0.456463	0	0.352284
F0118616796	1	18616796	G/A	0.946721	0.10088	0	0.0957917
R0118619757	1	18619757	A/G	0.647541	0.456463	0	0.352284
F0118620734	1	18620734	T/G	0.696721	0.425054	0	0.338136
R0118638264	1	18638264	G/T	0.946721	0.10088	0	0.0957917
R0118638833	1	18638833	A/C	0.934426	0.122548	0	0.115039
R0118650554	1	18650554	A/G	0.663934	0.448972	0	0.351797
F0118661861	1	18661861	G/T	0.946721	0.10088	0	0.0957917
F0118700799	1	18700799	T/A	0.92623	0.13884	0	0.133247
F0118719905	1	18719905	G/A	0.946721	0.10088	0	0.0957917
R0118721078	1	18721078	C/T	0.946721	0.10088	0	0.0957917
F0118724039	1	18724039	T/C	0.946721	0.10088	0	0.0957917
F0118742239	1	18742239	G/A	0.946721	0.10088	0	0.0957917
F0118751961	1	18751961	C/T	0.836066	0.27412	0	0.236549
F0118765643	1	18765643	A/G	0.92623	0.136657	0	0.127319
R0118786940	1	18786940	C/G	0.92623	0.13884	0	0.133247
R0118787935	1	18787935	G/A	0.946721	0.10088	0	0.0957917
F0118790775	1	18790775	T/G	0.92623	0.136657	0	0.127319
F0118799453	1	18799453	A/C	0.946721	0.10088	0	0.0957917
F0118819607	1	18819607	G/T	0.930328	0.129636	0	0.121233
F0118821232	1	18821232	A/G	0.930328	0.129636	0	0.121233
R0118832302	1	18832302	G/C	0.942623	0.108607	0	0.103532
F0118839153	1	18839153	C/G	0.930328	0.129636	0	0.121233
R0118839326	1	18839326	A/G	0.836066	0.285911	0	0.264755
R0118844314	1	18844314	A/G	0.836066	0.27412	0	0.236549
R0118855458	1	18855458	C/T	0.946721	0.10088	0	0.0957917
R0118869430	1	18869430	A/G	0.930328	0.129636	0	0.121233
R0118891701	1	18891701	C/A	0.946721	0.10088	0	0.0957917
F0118891927	1	18891927	A/G	0.930328	0.129636	0	0.121233
F0118894696	1	18894696	C/A	0.930328	0.129636	0	0.121233
F0118906505	1	18906505	C/T	0.946721	0.10088	0	0.0957917
F0118906911	1	18906911	G/A	0.930328	0.129636	0	0.121233
F0118908382	1	18908382	T/C	0.930328	0.129636	0	0.121233
F0118927288	1	18927288	T/G	0.92623	0.137228	0	0.12887
F0118934658	1	18934658	A/G	0.946721	0.10088	0	0.0957917
R0118935276	1	18935276	A/G	0.946721	0.10088	0	0.0957917
F0118935341	1	18935341	C/T	0.946721	0.10088	0	0.0957917
F0118935751	1	18935751	C/T	0.946721	0.10088	0	0.0957917
R0118936646	1	18936646	A/G	0.946721	0.10088	0	0.0957917
F0118939026	1	18939026	C/T	0.946721	0.10088	0	0.0957917
F0118965413	1	18965413	A/G	0.942623	0.10817	0	0.102319
F0118967346	1	18967346	T/C	0.942623	0.10817	0	0.102319
F0118987632	1	18987632	G/A	0.545082	0.495935	0	0.372959
R0119000020	1	19000020	A/G	0.942623	0.108607	0	0.103532
F0119001355	1	19001355	A/C	0.942623	0.10817	0	0.102319
F0119036010	1	19036010	A/G	0.942623	0.108607	0	0.103532
F0119039413	1	19039413	G/A	0.946721	0.10088	0	0.0957917
F0119040297	1	19040297	T/G	0.942623	0.108607	0	0.103532
F0119043595	1	19043595	C/A	0.946721	0.10088	0	0.0957917
R0119053095	1	19053095	C/T	0.946721	0.10088	0	0.0957917
R0119069512	1	19069512	C/T	0.946721	0.10088	0	0.0957917
F0119069942	1	19069942	T/C	0.946721	0.10088	0	0.0957917
R0119070161	1	19070161	A/G	0.946721	0.10088	0	0.0957917
R0119080715	1	19080715	T/G	0.946721	0.10088	0	0.0957917
R0119080870	1	19080870	T/C	0.946721	0.10088	0	0.0957917
F0119091846	1	19091846	T/C	0.946721	0.10088	0	0.0957917
F0119096840	1	19096840	C/T	0.946721	0.10088	0	0.0957917
F0119101077	1	19101077	C/T	0.942623	0.108607	0	0.103532
R0119110999	1	19110999	C/T	0.946721	0.10088	0	0.0957917
F0119112665	1	19112665	T/C	0.946721	0.10088	0	0.0957917
R0119126067	1	19126067	A/G	0.836066	0.285911	0	0.264755
R0119133963	1	19133963	G/T	0.946721	0.10088	0	0.0957917
R0119133984	1	19133984	C/T	0.946721	0.10088	0	0.0957917
F0119136848	1	19136848	A/G	0.913934	0.157317	0	0.144942
F0119144568	1	19144568	G/T	0.946721	0.10088	0	0.0957917
F0119181635	1	19181635	A/G	0.92623	0.136657	0	0.127319
F0119198055	1	19198055	C/A	0.946721	0.10088	0	0.0957917
F0119201410	1	19201410	A/T	0.946721	0.10088	0	0.0957917
F0119203381	1	19203381	T/C	0.913934	0.157317	0	0.144942
F0119228120	1	19228120	A/C	0.913934	0.157317	0	0.144942
R0119246109	1	19246109	G/A	0.946721	0.10088	0	0.0957917
R0119246950	1	19246950	T/C	0.913934	0.157317	0	0.144942
F0119248181	1	19248181	A/G	0.913934	0.157317	0	0.144942
F0119251528	1	19251528	T/C	0.946721	0.10088	0	0.0957917
F0119287695	1	19287695	G/A	0.946721	0.10088	0	0.0957917
F0119296508	1	19296508	C/G	0.913934	0.157317	0	0.144942
R0119299223	1	19299223	T/C	0.946721	0.10088	0	0.0957917
F0119306475	1	19306475	A/G	0.946721	0.10088	0	0.0957917
F0119312673	1	19312673	G/A	0.942623	0.108607	0	0.103532
F0119315823	1	19315823	T/G	0.913934	0.157317	0	0.144942
F0119351025	1	19351025	A/C	0.913934	0.157317	0	0.144942
F0119355262	1	19355262	G/T	0.946721	0.10088	0	0.0957917
F0119357754	1	19357754	A/C	0.913934	0.157317	0	0.144942
R0119391666	1	19391666	G/A	0.864754	0.233909	0	0.206552
F0119459011	1	19459011	G/A	0.946721	0.10088	0	0.0957917
R0119550967	1	19550967	T/C	0.860656	0.239855	0	0.21109
F0119739828	1	19739828	C/T	0.946721	0.10088	0	0.0957917
R0119741633	1	19741633	T/G	0.946721	0.10088	0	0.0957917
R0119875242	1	19875242	A/G	0.860656	0.239855	0	0.21109
R0119985250	1	19985250	G/T	0.946721	0.10088	0	0.0957917
R0119988476	1	19988476	G/A	0.942623	0.10817	0	0.102319
F0120128924	1	20128924	A/G	0.737705	0.386993	0	0.312111
R0120149123	1	20149123	G/A	0.946721	0.10088	0	0.0957917
F0120230776	1	20230776	A/G	0.946721	0.10088	0	0.0957917
R0120255348	1	20255348	G/A	0.946721	0.10088	0	0.0957917
F0120273044	1	20273044	C/T	0.946721	0.10088	0	0.0957917
R0120275221	1	20275221	T/C	0.946721	0.10088	0	0.0957917
F0120278482	1	20278482	G/A	0.946721	0.10088	0	0.0957917
R0120453662	1	20453662	C/T	0.915984	0.153915	0.00409836	0.14207
F0120560775	1	20560775	A/G	0.915984	0.153915	0.00409836	0.14207
R0120603384	1	20603384	C/A	0.915984	0.153915	0.00409836	0.14207
F0120606508	1	20606508	T/C	0.915984	0.153915	0.00409836	0.14207
R0120634322	1	20634322	A/G	0.915984	0.153915	0.00409836	0.14207
R0120634666	1	20634666	T/C	0.911885	0.16139	0.00409836	0.149622
R0120638352	1	20638352	G/A	0.915984	0.153915	0.00409836	0.14207
F0120643821	1	20643821	C/T	0.795082	0.325853	0	0.272763
R0120669891	1	20669891	C/A	0.915984	0.153915	0.00409836	0.14207
F0120670744	1	20670744	A/G	0.915984	0.153915	0.00409836	0.14207
F0120701133	1	20701133	A/G	0.915984	0.153915	0.00409836	0.14207
F0120726522	1	20726522	A/G	0.915984	0.153915	0.00409836	0.14207
F0120743010	1	20743010	G/T	0.915984	0.153915	0.00409836	0.14207
F0120745273	1	20745273	C/T	0.786885	0.337107	0	0.282983
F0120873318	1	20873318	T/A	0.790984	0.330657	0	0.27599
F0120875413	1	20875413	T/C	0.913934	0.157988	0	0.146736
R0120887545	1	20887545	C/A	0.915984	0.153915	0.00409836	0.14207
R0120910070	1	20910070	T/C	0.915984	0.153915	0.00409836	0.14207
F0120928460	1	20928460	T/C	0.920082	0.147062	0.00409836	0.136249
R0120936335	1	20936335	C/T	0.709016	0.445814	0	0.393504
F0120947479	1	20947479	A/G	0.920082	0.147062	0.00409836	0.136249
R0120950615	1	20950615	A/G	0.920082	0.147062	0.00409836	0.136249
F0121009913	1	21009913	G/C	0.920082	0.147062	0.00409836	0.136249
F0121045077	1	21045077	T/C	0.920082	0.147062	0.00409836	0.136249
F0121066174	1	21066174	T/C	0.915984	0.15457	0.00409836	0.143824
F0121105125	1	21105125	T/C	0.920082	0.147062	0.00409836	0.136249
R0121117409	1	21117409	A/G	0.588115	0.484472	0.00409836	0.367115
F0121161642	1	21161642	T/C	0.940574	0.11179	0.00409836	0.105541
F0121172294	1	21172294	G/A	0.940574	0.11179	0.00409836	0.105541
F0121176176	1	21176176	T/C	0.92418	0.14209	0.00409836	0.135597
R0121189468	1	21189468	A/G	0.606557	0.477291	0	0.363388
F0121190466	1	21190466	G/T	0.936475	0.118978	0.00409836	0.1119
F0121193278	1	21193278	T/C	0.936475	0.118978	0.00409836	0.1119
F0121193492	1	21193492	A/G	0.936475	0.118978	0.00409836	0.1119
F0121194796	1	21194796	G/A	0.936475	0.118978	0.00409836	0.1119
R0121200285	1	21200285	A/G	0.932377	0.126621	0.00409836	0.119575
F0121200505	1	21200505	A/G	0.936475	0.118978	0.00409836	0.1119
R0121201883	1	21201883	T/C	0.936475	0.118978	0.00409836	0.1119
F0121225753	1	21225753	A/T	0.936475	0.118978	0.00409836	0.1119
F0121225901	1	21225901	G/A	0.936475	0.118978	0.00409836	0.1119
F0121238785	1	21238785	T/C	0.936475	0.118978	0.00409836	0.1119
F0121239879	1	21239879	A/G	0.936475	0.118978	0.00409836	0.1119
F0121266771	1	21266771	C/T	0.936475	0.118978	0.00409836	0.1119
F0121278656	1	21278656	T/C	0.936475	0.118978	0.00409836	0.1119
F0121281598	1	21281598	A/G	0.936475	0.118978	0.00409836	0.1119
F0121334387	1	21334387	T/C	0.936475	0.118978	0.00409836	0.1119
F0121340907	1	21340907	C/A	0.936475	0.118978	0.00409836	0.1119
F0121342862	1	21342862	C/A	0.936475	0.118978	0.00409836	0.1119
R0121342950	1	21342950	G/T	0.936475	0.118978	0.00409836	0.1119
F0121344416	1	21344416	G/C	0.936475	0.118978	0.00409836	0.1119
F0121361810	1	21361810	G/A	0.936475	0.118978	0.00409836	0.1119
F0121382974	1	21382974	C/T	0.936475	0.118978	0.00409836	0.1119
R0121383876	1	21383876	C/A	0.936475	0.118978	0.00409836	0.1119
R0121384489	1	21384489	T/C	0.936475	0.118978	0.00409836	0.1119
F0121388324	1	21388324	C/T	0.936475	0.118978	0.00409836	0.1119
F0121388602	1	21388602	A/G	0.936475	0.118978	0.00409836	0.1119
F0121422081	1	21422081	A/T	0.936475	0.118978	0.00409836	0.1119
F0121424651	1	21424651	G/A	0.936475	0.118978	0.00409836	0.1119
F0121425003	1	21425003	G/A	0.936475	0.118978	0.00409836	0.1119
R0121431991	1	21431991	T/G	0.936475	0.118978	0.00409836	0.1119
F0121432102	1	21432102	A/C	0.936475	0.118978	0.00409836	0.1119
R0121440176	1	21440176	T/C	0.936475	0.118978	0.00409836	0.1119
F0121440232	1	21440232	G/A	0.936475	0.118978	0.00409836	0.1119
R0121547484	1	21547484	T/C	0.936475	0.118978	0.00409836	0.1119
R0121548604	1	21548604	T/A	0.936475	0.119885	0.00409836	0.114398
R0121630545	1	21630545	A/G	0.936475	0.118978	0.00409836	0.1119
R0121634338	1	21634338	G/T	0.936475	0.118978	0.00409836	0.1119
F0121637757	1	21637757	A/G	0.936475	0.118978	0.00409836	0.1119
F0121640775	1	21640775	A/G	0.936475	0.118978	0.00409836	0.1119
R0121641363	1	21641363	T/G	0.936475	0.118978	0.00409836	0.1119
R0121642613	1	21642613	A/C	0.928279	0.134196	0.00409836	0.127125
R0121656306	1	21656306	G/A	0.936475	0.118978	0.00409836	0.1119
F0121659529	1	21659529	T/G	0.936475	0.118978	0.00409836	0.1119
F0121685826	1	21685826	C/T	0.936475	0.118978	0.00409836	0.1119
R0121692058	1	21692058	T/G	0.936475	0.118978	0.00409836	0.1119
F0121699959	1	21699959	A/G	0.936475	0.118978	0.00409836	0.1119
R0121700148	1	21700148	A/G	0.936475	0.118978	0.00409836	0.1119
R0121701681	1	21701681	A/G	0.936475	0.118978	0.00409836	0.1119
F0121716486	1	21716486	G/T	0.936475	0.118978	0.00409836	0.1119
R0121751290	1	21751290	G/A	0.936475	0.118978	0.00409836	0.1119
F0121752982	1	21752982	T/A	0.870902	0.233195	0.00409836	0.220516
F0121805387	1	21805387	T/C	0.936475	0.118978	0.00409836	0.1119
F0121807559	1	21807559	G/A	0.936475	0.118978	0.00409836	0.1119
R0121826142	1	21826142	G/A	0.598361	0.522474	0	0.436035
F0121885879	1	21885879	C/T	0.936475	0.118978	0.00409836	0.1119
F0121890365	1	21890365	C/T	0.936475	0.118978	0.00409836	0.1119
F0121896781	1	21896781	G/T	0.936475	0.118978	0.00409836	0.1119
R0121899737	1	21899737	A/G	0.936475	0.118978	0.00409836	0.1119
R0121899836	1	21899836	T/C	0.936475	0.118978	0.00409836	0.1119
R0121918774	1	21918774	C/T	0.936475	0.118978	0.00409836	0.1119
F0121921555	1	21921555	C/G	0.936475	0.118978	0.00409836	0.1119
R0121980198	1	21980198	A/G	0.940574	0.11179	0.00409836	0.105541
F0121992007	1	21992007	G/T	0.940574	0.11179	0.00409836	0.105541
F0121992490	1	21992490	A/G	0.940574	0.11179	0.00409836	0.105541
F0122024738	1	22024738	A/C	0.936475	0.118978	0.00409836	0.1119
F0122026732	1	22026732	A/G	0.936475	0.118978	0.00409836	0.1119
F0122029614	1	22029614	G/T	0.745902	0.379065	0	0.30722
R0122043703	1	22043703	G/A	0.940574	0.11179	0.00409836	0.105541
R0122044519	1	22044519	C/T	0.536885	0.501041	0	0.37956
F0122077875	1	22077875	C/T	0.758197	0.366669	0	0.299446
F0122083609	1	22083609	T/G	0.940574	0.11179	0.00409836	0.105541
F0122091808	1	22091808	A/G	0.692623	0.457505	0	0.396778
F0122092308	1	22092308	C/T	0.936475	0.118978	0.00409836	0.1119
F0122106766	1	22106766	G/A	0.936475	0.118978	0.00409836	0.1119
F0122111287	1	22111287	C/T	0.766393	0.361764	0	0.301992
F0122130559	1	22130559	T/C	0.940574	0.11179	0.00409836	0.105541
F0122136385	1	22136385	T/G	0.940574	0.11179	0.00409836	0.105541
R0122142260	1	22142260	A/G	0.756148	0.368777	0.00409836	0.300779
R0122142468	1	22142468	T/C	0.940574	0.11179	0.00409836	0.105541
R0122143209	1	22143209	G/T	0.940574	0.11179	0.00409836	0.105541
F0122167665	1	22167665	T/C	0.940574	0.11179	0.00409836	0.105541
F0122178965	1	22178965	A/C	0.678279	0.436433	0.00409836	0.341196
F0122194458	1	22194458	T/C	0.940574	0.11179	0.00409836	0.105541
R0122207126	1	22207126	G/T	0.788934	0.33473	0.00409836	0.281385
F0122216327	1	22216327	G/A	0.936475	0.119466	0.00409836	0.113242
R0122217943	1	22217943	T/C	0.936475	0.119466	0.00409836	0.113242
F0122261209	1	22261209	T/G	0.932377	0.126621	0.00409836	0.119575
F0122262806	1	22262806	A/G	0.721311	0.404293	0	0.325814
F0122278366	1	22278366	A/G	0.932377	0.126621	0.00409836	0.119575
F0122304771	1	22304771	T/C	0.936475	0.118978	0.00409836	0.1119
F0122309971	1	22309971	C/T	0.540984	0.496641	0	0.373315
R0122323115	1	22323115	T/C	0.936475	0.119466	0.00409836	0.113242
F0122345494	1	22345494	A/G	0.622951	0.514512	0	0.4379
R0122350492	1	22350492	G/A	0.936475	0.118978	0.00409836	0.1119
F0122351539	1	22351539	G/T	0.547131	0.495557	0.00409836	0.372769
R0122358269	1	22358269	T/G	0.936475	0.118978	0.00409836	0.1119
F0122359648	1	22359648	A/C	0.936475	0.118978	0.00409836	0.1119
F0122369653	1	22369653	A/G	0.936475	0.118978	0.00409836	0.1119
R0122369657	1	22369657	A/C	0.936475	0.118978	0.00409836	0.1119
R0122374119	1	22374119	T/C	0.936475	0.118978	0.00409836	0.1119
R0122374278	1	22374278	A/G	0.936475	0.118978	0.00409836	0.1119
R0122380693	1	22380693	T/C	0.946721	0.10088	0	0.0957917
R0122401440	1	22401440	G/A	0.946721	0.10088	0	0.0957917
F0122524974	1	22524974	A/C	0.930328	0.129636	0	0.121233
R0122525239	1	22525239	T/A	0.930328	0.129636	0	0.121233
R0122597955	1	22597955	T/C	0.918033	0.150497	0	0.139172
R0122741711	1	22741711	G/A	0.92623	0.136657	0	0.127319
R0122747924	1	22747924	A/C	0.913934	0.159131	0	0.149785
F0122749986	1	22749986	A/G	0.922131	0.144753	0	0.136383
R0122756977	1	22756977	T/C	0.930328	0.129636	0	0.121233
F0122757815	1	22757815	A/G	0.930328	0.129636	0	0.121233
F0122855069	1	22855069	C/T	0.868852	0.227896	0	0.201927
F0122872690	1	22872690	A/G	0.922131	0.143611	0	0.133299
R0122873154	1	22873154	A/G	0.922131	0.143611	0	0.133299
F0122886456	1	22886456	T/A	0.918033	0.150497	0	0.139172
F0122903655	1	22903655	C/A	0.946721	0.10088	0	0.0957917
F0122938304	1	22938304	A/C	0.913934	0.157317	0	0.144942
R0122952643	1	22952643	C/T	0.913934	0.157317	0	0.144942
F0122953837	1	22953837	T/C	0.913934	0.157317	0	0.144942
F0122954333	1	22954333	G/T	0.913934	0.157317	0	0.144942
F0122955834	1	22955834	T/G	0.909836	0.164774	0	0.152483
F0122956145	1	22956145	G/A	0.913934	0.157317	0	0.144942
F0122956351	1	22956351	C/A	0.913934	0.157317	0	0.144942
F0122956833	1	22956833	A/G	0.913934	0.157317	0	0.144942
R0122957781	1	22957781	C/T	0.905738	0.172165	0	0.1599
R0122959169	1	22959169	C/T	0.909836	0.164774	0	0.152483
F0122960174	1	22960174	G/T	0.913934	0.157317	0	0.144942
F0122962017	1	22962017	A/G	0.909836	0.164774	0	0.152483
F0122972903	1	22972903	T/C	0.881148	0.216306	0	0.204989
R0122991409	1	22991409	G/A	0.918033	0.150497	0	0.139172
F0122992471	1	22992471	A/C	0.881148	0.209453	0	0.187518
R0123000610	1	23000610	G/T	0.918033	0.150497	0	0.139172
F0123012632	1	23012632	G/T	0.913934	0.157317	0	0.144942
F0123024459	1	23024459	G/C	0.905738	0.174987	0	0.167344
F0123069909	1	23069909	C/A	0.905738	0.174987	0	0.167344
R0123077915	1	23077915	A/G	0.905738	0.174987	0	0.167344
R0123082849	1	23082849	T/C	0.942623	0.10817	0	0.102319
F0123166136	1	23166136	C/A	0.938525	0.115392	0	0.108735
F0123234248	1	23234248	C/T	0.930328	0.129636	0	0.121233
R0123245530	1	23245530	T/C	0.946721	0.10088	0	0.0957917
F0123313335	1	23313335	T/C	0.596311	0.481448	0.00409836	0.365552
F0123330660	1	23330660	C/T	0.629098	0.466667	0.00409836	0.357778
F0123335959	1	23335959	G/A	0.678279	0.436433	0.00409836	0.341196
R0123336270	1	23336270	C/T	0.67623	0.44306	0	0.351905
R0123338302	1	23338302	C/T	0.721311	0.402042	0	0.321223
F0123338486	1	23338486	C/A	0.72541	0.398381	0	0.319027
F0123340316	1	23340316	A/C	0.629098	0.466667	0.00409836	0.357778
R0123341823	1	23341823	C/A	0.696721	0.422601	0	0.333305
F0123346573	1	23346573	A/G	0.588115	0.514873	0.00409836	0.418086
F0123348223	1	23348223	G/T	0.678279	0.436433	0.00409836	0.341196
R0123348279	1	23348279	A/G	0.696721	0.422601	0	0.333305
R0123352006	1	23352006	C/T	0.72541	0.398381	0	0.319027
R0123360455	1	23360455	C/T	0.588115	0.484472	0.00409836	0.367115
F0123379000	1	23379000	G/A	0.612705	0.474595	0.00409836	0.361975
R0123401525	1	23401525	G/A	0.690574	0.427363	0.00409836	0.336044
F0123406063	1	23406063	A/G	0.64959	0.460856	0.00409836	0.36195
R0123408709	1	23408709	A/C	0.657787	0.450207	0.00409836	0.348864
F0123410582	1	23410582	T/C	0.653689	0.455565	0.00409836	0.355462
F0123417998	1	23417998	G/A	0.418033	0.655368	0	0.581747
F0123430139	1	23430139	C/T	0.721311	0.402042	0	0.321223
F0123448454	1	23448454	T/C	0.692623	0.425793	0	0.335143
F0123448466	1	23448466	G/A	0.692623	0.433049	0	0.349335
R0123470104	1	23470104	C/T	0.717213	0.405637	0	0.323366
R0123488039	1	23488039	T/C	0.635246	0.463417	0	0.356039
F0123491519	1	23491519	A/G	0.635246	0.463417	0	0.356039
R0123511208	1	23511208	C/A	0.946721	0.10088	0	0.0957917
F0123522250	1	23522250	T/G	0.663934	0.446251	0	0.346681
F0123522433	1	23522433	T/C	0.663934	0.446251	0	0.346681
R0123522739	1	23522739	A/G	0.663934	0.446251	0	0.346681
F0123529047	1	23529047	A/G	0.938525	0.115392	0	0.108735
F0123550043	1	23550043	A/G	0.696721	0.422601	0	0.333305
F0123578087	1	23578087	A/G	0.696721	0.422601	0	0.333305
F0123581296	1	23581296	G/T	0.729508	0.394652	0	0.316777
F0123606034	1	23606034	C/A	0.635246	0.463417	0	0.356039
R0123610940	1	23610940	A/C	0.729508	0.394652	0	0.316777
F0123633290	1	23633290	T/C	0.668033	0.476787	0	0.407558
R0123639619	1	23639619	C/T	0.905738	0.170754	0	0.156175
R0123640483	1	23640483	C/T	0.905738	0.170754	0	0.156175
F0123645551	1	23645551	A/G	0.663934	0.468322	0	0.387966
F0123662308	1	23662308	T/C	0.731557	0.409844	0.00409836	0.350851
F0123673933	1	23673933	T/A	0.735656	0.388933	0.00409836	0.313298
R0123695021	1	23695021	A/G	0.934426	0.122548	0	0.115039
F0123697050	1	23697050	T/C	0.938525	0.115392	0	0.108735
R0123702485	1	23702485	T/G	0.930328	0.130644	0	0.123985
F0123703476	1	23703476	A/C	0.938525	0.115392	0	0.108735
F0123710226	1	23710226	G/A	0.780738	0.342373	0.00409836	0.283763
F0123717919	1	23717919	G/A	0.813525	0.303405	0.00409836	0.257377
F0123724222	1	23724222	T/G	0.629098	0.488839	0.00409836	0.397253
F0123724792	1	23724792	T/C	0.60041	0.479836	0.00409836	0.364715
F0123733974	1	23733974	A/G	0.629098	0.466667	0.00409836	0.357778
F0123746565	1	23746565	T/C	0.577869	0.487873	0	0.368863
R0123747140	1	23747140	C/T	0.516393	0.499463	0	0.374731
F0123751444	1	23751444	T/C	0.545082	0.495935	0	0.372959
R0123759545	1	23759545	A/G	0.938525	0.115392	0	0.108735
F0123778677	1	23778677	C/A	0.54918	0.495163	0	0.37257
R0123779698	1	23779698	C/A	0.55123	0.494751	0.00409836	0.372362
F0123791037	1	23791037	G/A	0.577869	0.487873	0	0.368863
F0123800763	1	23800763	G/A	0.55123	0.494751	0.00409836	0.372362
F0123803133	1	23803133	C/T	0.938525	0.115392	0	0.108735
R0123805191	1	23805191	C/T	0.577869	0.487873	0	0.368863
R0123805228	1	23805228	T/C	0.540984	0.50037	0	0.379219
R0123805826	1	23805826	G/A	0.54918	0.495163	0	0.37257
R0123816854	1	23816854	C/T	0.516393	0.499463	0	0.374731
F0123836811	1	23836811	T/C	0.870902	0.224864	0.00409836	0.199582
R0123868513	1	23868513	T/A	0.55123	0.494751	0.00409836	0.372362
F0123877205	1	23877205	C/T	0.510246	0.49979	0.00409836	0.374895
F0123877559	1	23877559	G/A	0.510246	0.49979	0.00409836	0.374895
F0123897722	1	23897722	C/A	0.586066	0.485185	0	0.367483
F0123899212	1	23899212	C/T	0.510246	0.49979	0.00409836	0.374895
F0123908528	1	23908528	A/G	0.510246	0.49979	0.00409836	0.374895
F0123910048	1	23910048	C/T	0.538934	0.500714	0.00409836	0.379394
R0123912667	1	23912667	T/C	0.877049	0.218389	0	0.199315
F0123914248	1	23914248	C/T	0.92418	0.140142	0.00409836	0.130322
F0123921896	1	23921896	T/C	0.821721	0.292991	0.00409836	0.250069
F0123950766	1	23950766	G/A	0.590164	0.483741	0	0.366738
R0123959134	1	23959134	G/A	0.516393	0.499463	0	0.374731
R0123968124	1	23968124	T/G	0.518443	0.559485	0.00409836	0.465358
R0123976880	1	23976880	A/G	0.52459	0.498791	0	0.374395
F0123978649	1	23978649	A/G	0.586066	0.485185	0	0.367483
R0123978750	1	23978750	G/A	0.821721	0.292991	0.00409836	0.250069
F0123983244	1	23983244	C/A	0.918033	0.150497	0	0.139172
F0123987586	1	23987586	T/G	0.637295	0.4623	0.00409836	0.355439
F0123996207	1	23996207	A/G	0.885246	0.205691	0	0.188997
F0123996539	1	23996539	C/T	0.897541	0.183922	0	0.167009
F0124000568	1	24000568	A/G	0.563525	0.491929	0.00409836	0.370932
F0124008460	1	24008460	T/G	0.889344	0.196822	0	0.177453
F0124014683	1	24014683	T/C	0.889344	0.196822	0	0.177453
F0124018884	1	24018884	T/C	0.881148	0.211267	0	0.192147
R0124024718	1	24024718	G/A	0.563525	0.545443	0.00409836	0.457002
R0124055224	1	24055224	C/T	0.625	0.485983	0.00409836	0.389435
F0124085587	1	24085587	A/G	0.893443	0.190406	0	0.172279
R0124087070	1	24087070	A/G	0.92623	0.136657	0	0.127319
R0124103159	1	24103159	A/G	0.897541	0.183922	0	0.167009
F0124105387	1	24105387	C/T	0.907787	0.16742	0.00409836	0.153405
F0124107140	1	24107140	C/T	0.80123	0.318522	0.00409836	0.267794
R0124109133	1	24109133	G/T	0.922131	0.143611	0	0.133299
F0124114656	1	24114656	T/G	0.922131	0.143611	0	0.133299
F0124116935	1	24116935	C/T	0.893443	0.194437	0	0.182737
F0124120218	1	24120218	C/T	0.901639	0.177372	0	0.161641
R0124126841	1	24126841	T/G	0.80123	0.336964	0.00409836	0.309745
F0124142513	1	24142513	C/G	0.893443	0.190406	0	0.172279
F0124156261	1	24156261	C/T	0.893443	0.190406	0	0.172279
R0124180678	1	24180678	A/C	0.893443	0.190406	0	0.172279
F0124189002	1	24189002	G/T	0.893443	0.190406	0	0.172279
F0124229740	1	24229740	C/T	0.907787	0.168797	0.00409836	0.157051
F0124247117	1	24247117	T/C	0.80123	0.318522	0.00409836	0.267794
R0124249137	1	24249137	C/A	0.893443	0.190406	0	0.172279
R0124256392	1	24256392	A/C	0.893443	0.190406	0	0.172279
F0124283272	1	24283272	C/T	0.92623	0.136657	0	0.127319
R0124283318	1	24283318	G/A	0.860656	0.239855	0	0.21109
R0124286575	1	24286575	A/C	0.860656	0.239855	0	0.21109
F0124287230	1	24287230	A/G	0.934426	0.122548	0	0.115039
F0124287535	1	24287535	A/C	0.860656	0.239855	0	0.21109
R0124287537	1	24287537	C/A	0.860656	0.239855	0	0.21109
F0124287878	1	24287878	A/G	0.922131	0.144215	0	0.134931
F0124288210	1	24288210	A/G	0.934426	0.122548	0	0.115039
R0124289530	1	24289530	A/C	0.92623	0.136657	0	0.127319
F0124289601	1	24289601	A/G	0.860656	0.239855	0	0.21109
F0124290415	1	24290415	T/G	0.930328	0.130173	0	0.122701
F0124294222	1	24294222	C/A	0.860656	0.239855	0	0.21109
R0124294277	1	24294277	T/C	0.92623	0.136657	0	0.127319
F0124335786	1	24335786	T/C	0.860656	0.239855	0	0.21109
F0124337884	1	24337884	C/A	0.762295	0.362403	0	0.296735
F0124346802	1	24346802	G/T	0.79918	0.339727	0.00819672	0.311981
F0124366328	1	24366328	G/A	0.860656	0.239855	0	0.21109
R0124367913	1	24367913	T/G	0.930328	0.130173	0	0.122701
R0124389334	1	24389334	C/T	0.930328	0.130173	0	0.122701
F0124391146	1	24391146	G/A	0.860656	0.239855	0	0.21109
R0124391317	1	24391317	T/C	0.860656	0.239855	0	0.21109
R0124391615	1	24391615	G/T	0.860656	0.239855	0	0.21109
R0124391718	1	24391718	A/G	0.860656	0.239855	0	0.21109
F0124393923	1	24393923	G/A	0.762295	0.377217	0	0.328657
R0124394199	1	24394199	A/C	0.92623	0.136657	0	0.127319
R0124396952	1	24396952	C/T	0.934426	0.122548	0	0.115039
F0124398409	1	24398409	G/T	0.860656	0.24953	0	0.235051
F0124403111	1	24403111	C/T	0.860656	0.239855	0	0.21109
R0124404297	1	24404297	C/T	0.454918	0.639243	0.0819672	0.565314
F0124404861	1	24404861	C/T	0.860656	0.239855	0	0.21109
F0124411049	1	24411049	C/T	0.92623	0.136657	0	0.127319
F0124412003	1	24412003	T/C	0.860656	0.239855	0	0.21109
F0124428958	1	24428958	T/C	0.860656	0.239855	0	0.21109
F0124439335	1	24439335	T/C	0.860656	0.24953	0	0.235051
R0124450952	1	24450952	G/C	0.856557	0.246876	0	0.218359
R0124466668	1	24466668	A/G	0.860656	0.239855	0	0.21109
F0124481757	1	24481757	C/T	0.92623	0.136657	0	0.127319
F0124482446	1	24482446	G/A	0.934426	0.122548	0	0.115039
F0124495921	1	24495921	A/C	0.860656	0.239855	0	0.21109
R0124499668	1	24499668	T/C	0.934426	0.122548	0	0.115039
F0124501206	1	24501206	A/G	0.856557	0.245734	0	0.215541
F0124508419	1	24508419	T/C	0.860656	0.239855	0	0.21109
R0124515843	1	24515843	A/G	0.856557	0.245734	0	0.215541
R0124571222	1	24571222	T/C	0.647541	0.459319	0	0.35753
F0124571778	1	24571778	T/C	0.860656	0.239855	0	0.21109
R0124586100	1	24586100	G/A	0.790984	0.330657	0	0.27599
F0124591485	1	24591485	T/G	0.790984	0.332337	0	0.27977
F0124592920	1	24592920	T/C	0.860656	0.239855	0	0.21109
R0124600673	1	24600673	T/C	0.786885	0.335394	0	0.279149
F0124600754	1	24600754	T/C	0.639344	0.466944	0	0.365314
F0124606528	1	24606528	C/A	0.786885	0.335394	0	0.279149
F0124638442	1	24638442	C/T	0.934426	0.122548	0	0.115039
F0124665883	1	24665883	G/A	0.934426	0.122548	0	0.115039
F0124668589	1	24668589	C/T	0.811475	0.305966	0	0.259158
F0124699106	1	24699106	T/C	0.942623	0.10817	0	0.102319
F0124699202	1	24699202	C/A	0.942623	0.10817	0	0.102319
F0124700723	1	24700723	G/T	0.860656	0.239855	0	0.21109
R0124708806	1	24708806	A/G	0.860656	0.239855	0	0.21109
F0124741634	1	24741634	G/C	0.860656	0.239855	0	0.21109
R0124763916	1	24763916	A/G	0.942623	0.10817	0	0.102319
R0124766355	1	24766355	A/G	0.942623	0.10817	0	0.102319
R0124770106	1	24770106	G/A	0.860656	0.239855	0	0.21109
R0124773049	1	24773049	C/T	0.811475	0.305966	0	0.259158
F0124783624	1	24783624	T/C	0.811475	0.305966	0	0.259158
F0124785732	1	24785732	T/C	0.889344	0.196822	0	0.177453
F0124787929	1	24787929	A/C	0.860656	0.239855	0	0.21109
R0124793164	1	24793164	A/G	0.627049	0.467717	0	0.358337
R0124795504	1	24795504	C/G	0.770492	0.353668	0	0.291128
F0124809508	1	24809508	C/T	0.635246	0.463417	0	0.356039
R0124809813	1	24809813	C/A	0.860656	0.239855	0	0.21109
F0124850504	1	24850504	T/C	0.590164	0.483741	0	0.366738
F0124859801	1	24859801	T/C	0.586066	0.485185	0	0.367483
R0124875216	1	24875216	G/A	0.598361	0.48065	0	0.365138
R0124875235	1	24875235	G/A	0.852459	0.251545	0	0.219908
F0124880794	1	24880794	C/A	0.934426	0.122548	0	0.115039
F0124894719	1	24894719	T/G	0.844262	0.262967	0	0.228391
F0124896200	1	24896200	T/C	0.852459	0.251545	0	0.219908
F0124903424	1	24903424	A/C	0.852459	0.251545	0	0.219908
F0124904846	1	24904846	T/G	0.844262	0.262967	0	0.228391
F0124918584	1	24918584	G/A	0.840164	0.279931	0	0.25983
F0124932163	1	24932163	A/G	0.852459	0.251545	0	0.219908
F0124932620	1	24932620	C/A	0.852459	0.251545	0	0.219908
F0124933074	1	24933074	T/C	0.852459	0.251545	0	0.219908
F0124934037	1	24934037	A/G	0.852459	0.251545	0	0.219908
R0124936264	1	24936264	G/A	0.852459	0.251545	0	0.219908
F0124936479	1	24936479	G/A	0.852459	0.251545	0	0.219908
R0124936503	1	24936503	C/T	0.852459	0.251545	0	0.219908
F0124938918	1	24938918	C/A	0.934426	0.122548	0	0.115039
F0124939079	1	24939079	A/G	0.852459	0.251545	0	0.219908
F0124939433	1	24939433	C/G	0.852459	0.251545	0	0.219908
F0124939537	1	24939537	G/A	0.610656	0.475511	0	0.362455
F0124941111	1	24941111	T/C	0.852459	0.251545	0	0.219908
R0124942244	1	24942244	C/T	0.610656	0.475511	0	0.362455
F0124946580	1	24946580	A/G	0.856557	0.245734	0	0.215541
F0124949197	1	24949197	G/A	0.852459	0.251545	0	0.219908
F0124950360	1	24950360	G/A	0.852459	0.251545	0	0.219908
R0124953844	1	24953844	T/C	0.92623	0.136657	0	0.127319
R0124956524	1	24956524	C/T	0.618852	0.471748	0	0.360475
R0125002542	1	25002542	T/C	0.922131	0.143611	0	0.133299
R0125008803	1	25008803	A/G	0.782787	0.340063	0	0.282242
R0125013994	1	25013994	G/A	0.938525	0.115392	0	0.108735
F0125017827	1	25017827	A/G	0.860656	0.239855	0	0.21109
R0125018325	1	25018325	C/T	0.934426	0.122548	0	0.115039
R0125022531	1	25022531	A/G	0.864754	0.233909	0	0.206552
F0125028030	1	25028030	T/C	0.856557	0.246876	0	0.218359
F0125045564	1	25045564	T/G	0.844262	0.262967	0	0.228391
R0125061128	1	25061128	T/C	0.938525	0.115392	0	0.108735
R0125065194	1	25065194	T/C	0.942623	0.10817	0	0.102319
R0125066529	1	25066529	C/T	0.942623	0.10817	0	0.102319
R0125066997	1	25066997	G/A	0.942623	0.10817	0	0.102319
F0125073455	1	25073455	C/T	0.852459	0.25383	0	0.225509
F0125112556	1	25112556	G/A	0.913934	0.157317	0	0.144942
R0125117065	1	25117065	C/T	0.754098	0.370868	0	0.302096
F0125127962	1	25127962	G/A	0.913934	0.157317	0	0.144942
R0125128152	1	25128152	T/C	0.938525	0.115392	0	0.108735
R0125129980	1	25129980	G/T	0.938525	0.115392	0	0.108735
R0125138404	1	25138404	T/A	0.909836	0.164774	0	0.152483
R0125148136	1	25148136	A/G	0.844262	0.26421	0	0.231405
F0125150961	1	25150961	G/A	0.913934	0.157317	0	0.144942
F0125156743	1	25156743	C/T	0.942623	0.10817	0	0.102319
R0125160392	1	25160392	C/T	0.913934	0.157317	0	0.144942
R0125166868	1	25166868	A/G	0.942623	0.10817	0	0.102319
F0125192853	1	25192853	G/C	0.938525	0.115392	0	0.108735
F0125206261	1	25206261	G/T	0.942623	0.10817	0	0.102319
R0125208043	1	25208043	A/C	0.938525	0.115392	0	0.108735
R0125222681	1	25222681	C/T	0.938525	0.115392	0	0.108735
F0125228931	1	25228931	A/G	0.819672	0.295619	0	0.251924
F0125233803	1	25233803	A/T	0.938525	0.115392	0	0.108735
F0125252941	1	25252941	A/C	0.938525	0.115392	0	0.108735
R0125256699	1	25256699	C/A	0.942623	0.10817	0	0.102319
R0125262032	1	25262032	C/T	0.942623	0.10817	0	0.102319
F0125272181	1	25272181	T/C	0.938525	0.115392	0	0.108735
F0125280994	1	25280994	T/C	0.938525	0.115392	0	0.108735
R0125289720	1	25289720	A/G	0.852459	0.251545	0	0.219908
R0125303971	1	25303971	A/G	0.938525	0.115392	0	0.108735
F0125311526	1	25311526	A/G	0.938525	0.115392	0	0.108735
F0125312489	1	25312489	G/T	0.934426	0.123052	0	0.116422
F0125317099	1	25317099	G/A	0.79918	0.337443	0	0.306819
F0125322952	1	25322952	T/C	0.790984	0.330657	0	0.27599
F0125348059	1	25348059	T/C	0.938525	0.115392	0	0.108735
R0125348175	1	25348175	T/G	0.737705	0.396903	0	0.332758
F0125350630	1	25350630	A/G	0.942623	0.10817	0	0.102319
R0125352354	1	25352354	T/C	0.938525	0.115392	0	0.108735
F0125355618	1	25355618	T/C	0.938525	0.115392	0	0.108735
F0125357118	1	25357118	C/T	0.934426	0.123052	0	0.116422
F0125361067	1	25361067	G/T	0.790984	0.330657	0	0.27599
R0125362696	1	25362696	T/C	0.795082	0.325853	0	0.272763
R0125364640	1	25364640	A/C	0.938525	0.115392	0	0.108735
F0125369310	1	25369310	G/T	0.852459	0.251545	0	0.219908
R0125369584	1	25369584	C/T	0.852459	0.251545	0	0.219908
F0125370933	1	25370933	C/T	0.790984	0.34443	0	0.306903
R0125380303	1	25380303	T/C	0.790984	0.348797	0	0.316665
F0125380565	1	25380565	G/A	0.790984	0.332337	0	0.27977
F0125380627	1	25380627	A/G	0.852459	0.251545	0	0.219908
R0125381114	1	25381114	A/G	0.852459	0.251545	0	0.219908
R0125381222	1	25381222	T/C	0.795082	0.325853	0	0.272763
Os01g44260.0	1	25381780	G/T	0.856557	0.245734	0	0.215541
Os01g44260.1	1	25382049	A/C	0.758197	0.366669	0	0.299446
R0125382667	1	25382667	A/C	0.930328	0.131047	0	0.125085
F0125382819	1	25382819	G/A	0.852459	0.251545	0	0.219908
R0125391165	1	25391165	C/T	0.938525	0.115392	0	0.108735
F0125420882	1	25420882	G/A	0.938525	0.115392	0	0.108735
F0125427716	1	25427716	T/C	0.827869	0.298609	0	0.276552
F0125428217	1	25428217	T/G	0.909836	0.164069	0	0.15061
R0125447486	1	25447486	C/A	0.938525	0.115392	0	0.108735
R0125458428	1	25458428	C/T	0.942623	0.10817	0	0.102319
R0125469619	1	25469619	A/G	0.942623	0.10817	0	0.102319
R0125470957	1	25470957	A/G	0.881148	0.209453	0	0.187518
F0125473152	1	25473152	T/C	0.942623	0.10817	0	0.102319
F0125479428	1	25479428	C/T	0.944672	0.104953	0.00409836	0.100239
F0125482073	1	25482073	G/T	0.942623	0.10817	0	0.102319
F0125500047	1	25500047	C/A	0.918033	0.150497	0	0.139172
F0125500217	1	25500217	T/G	0.946721	0.10088	0	0.0957917
F0125501674	1	25501674	T/G	0.909836	0.164069	0	0.15061
R0125507351	1	25507351	T/G	0.942623	0.10817	0	0.102319
R0125523877	1	25523877	C/T	0.942623	0.10817	0	0.102319
R0125539389	1	25539389	C/T	0.942623	0.10817	0	0.102319
F0125550871	1	25550871	T/C	0.909836	0.164069	0	0.15061
F0125580552	1	25580552	T/C	0.909836	0.164069	0	0.15061
R0125589292	1	25589292	T/C	0.881148	0.209453	0	0.187518
F0125589379	1	25589379	T/C	0.909836	0.164069	0	0.15061
F0125589810	1	25589810	A/G	0.946721	0.10088	0	0.0957917
F0125628075	1	25628075	T/C	0.909836	0.164069	0	0.15061
F0125637728	1	25637728	G/A	0.946721	0.10088	0	0.0957917
R0125638678	1	25638678	A/G	0.909836	0.165984	0	0.155693
F0125639035	1	25639035	C/T	0.946721	0.10088	0	0.0957917
F0125640677	1	25640677	A/C	0.946721	0.10088	0	0.0957917
F0125644525	1	25644525	G/A	0.909836	0.164069	0	0.15061
R0125646912	1	25646912	G/A	0.946721	0.10088	0	0.0957917
F0125679055	1	25679055	C/T	0.905738	0.170754	0	0.156175
R0125679577	1	25679577	T/G	0.897541	0.185468	0	0.171042
R0125692593	1	25692593	G/T	0.946721	0.10088	0	0.0957917
F0125692817	1	25692817	G/A	0.946721	0.10088	0	0.0957917
F0125752350	1	25752350	T/C	0.897541	0.183922	0	0.167009
R0125764690	1	25764690	A/G	0.897541	0.183922	0	0.167009
R0125767580	1	25767580	A/G	0.897541	0.183922	0	0.167009
F0125767633	1	25767633	C/T	0.897541	0.183922	0	0.167009
F0125769613	1	25769613	T/A	0.897541	0.183922	0	0.167009
R0125838837	1	25838837	C/A	0.942623	0.10817	0	0.102319
F0125843662	1	25843662	A/C	0.905738	0.170754	0	0.156175
R0125850156	1	25850156	G/T	0.905738	0.170754	0	0.156175
F0125879171	1	25879171	A/G	0.905738	0.170754	0	0.156175
F0125904527	1	25904527	T/A	0.901639	0.178144	0	0.16367
F0125904690	1	25904690	T/C	0.905738	0.170754	0	0.156175
F0125927396	1	25927396	C/A	0.901639	0.177372	0	0.161641
R0125952851	1	25952851	T/C	0.897541	0.183922	0	0.167009
F0125985073	1	25985073	A/C	0.889344	0.196822	0	0.177453
F0125991701	1	25991701	C/A	0.889344	0.196822	0	0.177453
R0125994768	1	25994768	C/T	0.889344	0.196822	0	0.177453
F0125996025	1	25996025	C/T	0.889344	0.196822	0	0.177453
R0125997370	1	25997370	G/A	0.864754	0.242845	0	0.228812
F0125997831	1	25997831	C/A	0.889344	0.196822	0	0.177453
R0125997931	1	25997931	C/T	0.889344	0.196822	0	0.177453
F0125998545	1	25998545	C/T	0.889344	0.196822	0	0.177453
F0125999500	1	25999500	G/A	0.889344	0.196822	0	0.177453
F0126002951	1	26002951	T/C	0.889344	0.196822	0	0.177453
F0126008710	1	26008710	C/T	0.889344	0.196822	0	0.177453
F0126035487	1	26035487	T/A	0.889344	0.196822	0	0.177453
R0126036326	1	26036326	C/T	0.889344	0.196822	0	0.177453
F0126077796	1	26077796	C/A	0.889344	0.196822	0	0.177453
R0126082007	1	26082007	G/A	0.516393	0.511052	0.00819672	0.392435
F0126086236	1	26086236	G/T	0.897541	0.183922	0	0.167009
F0126098316	1	26098316	G/A	0.897541	0.18876	0	0.179628
R0126100948	1	26100948	G/A	0.889344	0.196822	0	0.177453
R0126101311	1	26101311	C/A	0.889344	0.196822	0	0.177453
F0126105236	1	26105236	C/T	0.92623	0.136657	0	0.127319
F0126119186	1	26119186	C/T	0.92623	0.136657	0	0.127319
F0126123828	1	26123828	C/T	0.92623	0.136657	0	0.127319
F0126194186	1	26194186	A/T	0.889344	0.196822	0	0.177453
F0126199696	1	26199696	G/T	0.889344	0.196822	0	0.177453
R0126201368	1	26201368	C/T	0.889344	0.196822	0	0.177453
R0126205152	1	26205152	G/A	0.889344	0.196822	0	0.177453
F0126216349	1	26216349	T/C	0.889344	0.196822	0	0.177453
R0126216465	1	26216465	G/A	0.889344	0.196822	0	0.177453
F0126221106	1	26221106	C/T	0.92623	0.136657	0	0.127319
R0126254312	1	26254312	G/A	0.790984	0.330657	0	0.27599
F0126315065	1	26315065	G/A	0.897541	0.183922	0	0.167009
F0126315936	1	26315936	A/G	0.897541	0.183922	0	0.167009
F0126319709	1	26319709	C/T	0.897541	0.183922	0	0.167009
F0126320368	1	26320368	G/C	0.897541	0.183922	0	0.167009
F0126323734	1	26323734	G/A	0.897541	0.183922	0	0.167009
F0126337646	1	26337646	T/G	0.897541	0.183922	0	0.167009
F0126368494	1	26368494	T/C	0.889344	0.198502	0	0.181788
F0126369653	1	26369653	G/T	0.897541	0.183922	0	0.167009
F0126373346	1	26373346	C/T	0.901639	0.177372	0	0.161641
R0126386254	1	26386254	A/G	0.901639	0.177372	0	0.161641
F0126387517	1	26387517	G/A	0.901639	0.177372	0	0.161641
F0126390753	1	26390753	G/A	0.901639	0.177372	0	0.161641
F0126394563	1	26394563	C/T	0.901639	0.177372	0	0.161641
R0126398848	1	26398848	C/T	0.934426	0.123052	0	0.116422
F0126424282	1	26424282	C/G	0.909836	0.164069	0	0.15061
R0126444301	1	26444301	C/A	0.946721	0.10088	0	0.0957917
R0126444774	1	26444774	T/C	0.606557	0.477291	0	0.363388
R0126448041	1	26448041	T/G	0.942623	0.10817	0	0.102319
R0126450136	1	26450136	C/T	0.942623	0.10817	0	0.102319
F0126451706	1	26451706	G/T	0.942623	0.10817	0	0.102319
F0126464308	1	26464308	C/T	0.946721	0.10088	0	0.0957917
R0126558681	1	26558681	C/A	0.946721	0.10088	0	0.0957917
R0126571498	1	26571498	A/C	0.946721	0.10088	0	0.0957917
F0126581109	1	26581109	A/G	0.913934	0.157317	0	0.144942
F0126583586	1	26583586	A/C	0.946721	0.10088	0	0.0957917
F0126607832	1	26607832	C/T	0.913934	0.157317	0	0.144942
R0126649120	1	26649120	G/A	0.934426	0.122548	0	0.115039
F0126679171	1	26679171	T/G	0.934426	0.122548	0	0.115039
F0126686374	1	26686374	A/C	0.934426	0.122548	0	0.115039
R0126699190	1	26699190	A/C	0.934426	0.122548	0	0.115039
F0126713683	1	26713683	G/A	0.934426	0.122548	0	0.115039
R0126718203	1	26718203	T/G	0.934426	0.122548	0	0.115039
F0126720388	1	26720388	C/T	0.934426	0.122548	0	0.115039
F0126721199	1	26721199	A/T	0.934426	0.122548	0	0.115039
R0126722292	1	26722292	C/T	0.934426	0.122548	0	0.115039
F0126722616	1	26722616	G/T	0.934426	0.122548	0	0.115039
F0126726556	1	26726556	A/G	0.934426	0.122548	0	0.115039
F0126726743	1	26726743	C/T	0.934426	0.122548	0	0.115039
R0126727093	1	26727093	C/T	0.934426	0.122548	0	0.115039
F0126727678	1	26727678	T/C	0.934426	0.122548	0	0.115039
R0126727725	1	26727725	A/G	0.934426	0.122548	0	0.115039
R0126728789	1	26728789	T/C	0.934426	0.122548	0	0.115039
F0126736337	1	26736337	C/G	0.934426	0.122548	0	0.115039
F0126792323	1	26792323	T/C	0.934426	0.122548	0	0.115039
F0126798407	1	26798407	G/A	0.934426	0.122548	0	0.115039
R0126800316	1	26800316	G/T	0.934426	0.122548	0	0.115039
R0126801300	1	26801300	G/A	0.934426	0.122548	0	0.115039
F0126804169	1	26804169	G/A	0.934426	0.122548	0	0.115039
F0126805386	1	26805386	G/T	0.934426	0.122548	0	0.115039
R0126807985	1	26807985	T/C	0.934426	0.122548	0	0.115039
R0126808968	1	26808968	C/A	0.934426	0.122548	0	0.115039
R0126809314	1	26809314	A/G	0.934426	0.122548	0	0.115039
R0126809955	1	26809955	T/C	0.934426	0.122548	0	0.115039
R0126860884	1	26860884	C/T	0.889344	0.196822	0	0.177453
R0126868316	1	26868316	T/A	0.934426	0.122548	0	0.115039
F0126874148	1	26874148	T/C	0.934426	0.122548	0	0.115039
F0126885533	1	26885533	T/G	0.889344	0.196822	0	0.177453
F0126890283	1	26890283	T/A	0.889344	0.196822	0	0.177453
R0126912221	1	26912221	G/A	0.934426	0.122548	0	0.115039
R0126912314	1	26912314	G/A	0.934426	0.122548	0	0.115039
F0126914510	1	26914510	T/C	0.688525	0.477417	0.184426	0.43024
F0126922422	1	26922422	G/A	0.934426	0.122548	0	0.115039
F0126937126	1	26937126	T/C	0.930328	0.130173	0	0.122701
R0127003168	1	27003168	A/G	0.934426	0.122548	0	0.115039
F0127015462	1	27015462	C/A	0.893443	0.191246	0	0.174459
F0127031268	1	27031268	T/G	0.905738	0.170754	0	0.156175
R0127046165	1	27046165	G/A	0.934426	0.122548	0	0.115039
R0127067947	1	27067947	A/G	0.934426	0.122548	0	0.115039
F0127073987	1	27073987	A/C	0.901639	0.177372	0	0.161641
R0127084700	1	27084700	A/C	0.897541	0.184729	0	0.169114
F0127091616	1	27091616	C/T	0.934426	0.122548	0	0.115039
R0127097922	1	27097922	T/C	0.930328	0.130173	0	0.122701
R0127100118	1	27100118	A/G	0.930328	0.130173	0	0.122701
R0127102056	1	27102056	G/A	0.901639	0.177372	0	0.161641
R0127103550	1	27103550	G/A	0.901639	0.177372	0	0.161641
F0127106527	1	27106527	G/A	0.901639	0.177372	0	0.161641
F0127124500	1	27124500	T/C	0.901639	0.177372	0	0.161641
R0127154833	1	27154833	A/C	0.934426	0.122548	0	0.115039
F0127157104	1	27157104	G/A	0.934426	0.122548	0	0.115039
R0127172090	1	27172090	A/C	0.934426	0.122548	0	0.115039
F0127193528	1	27193528	T/C	0.934426	0.122548	0	0.115039
F0127200523	1	27200523	T/C	0.934426	0.122548	0	0.115039
R0127260046	1	27260046	C/T	0.510246	0.619466	0.0204918	0.549725
R0127264964	1	27264964	G/A	0.520492	0.49916	0	0.37458
F0127269678	1	27269678	C/T	0.520492	0.49916	0	0.37458
F0127296283	1	27296283	C/T	0.586066	0.485185	0	0.367483
F0127297937	1	27297937	T/C	0.586066	0.485185	0	0.367483
F0127301290	1	27301290	T/C	0.586066	0.485185	0	0.367483
F0127301891	1	27301891	T/C	0.536885	0.497279	0	0.373636
F0127318677	1	27318677	A/G	0.77459	0.3492	0	0.28823
R0127329646	1	27329646	T/C	0.586066	0.485185	0	0.367483
F0127334867	1	27334867	A/G	0.536885	0.497279	0	0.373636
F0127389902	1	27389902	A/G	0.79918	0.320982	0	0.269467
F0127411945	1	27411945	T/C	0.79918	0.335898	0	0.303324
F0127419998	1	27419998	G/A	0.848361	0.25729	0	0.224191
R0127481026	1	27481026	T/A	0.848361	0.25729	0	0.224191
R0127485916	1	27485916	C/A	0.651639	0.456833	0	0.356162
R0127510105	1	27510105	C/T	0.581967	0.486563	0	0.368191
F0127543151	1	27543151	A/G	0.848361	0.25729	0	0.224191
F0127557040	1	27557040	A/C	0.709016	0.436408	0	0.374909
F0127575864	1	27575864	T/C	0.844262	0.262967	0	0.228391
R0127592328	1	27592328	T/C	0.942623	0.108607	0	0.103532
R0127593167	1	27593167	T/C	0.930328	0.129636	0	0.121233
R0127596592	1	27596592	T/C	0.897541	0.183922	0	0.167009
R0127632121	1	27632121	A/G	0.840164	0.268577	0	0.23251
F0127638103	1	27638103	T/C	0.946721	0.10088	0	0.0957917
F0127646569	1	27646569	C/T	0.946721	0.10088	0	0.0957917
F0127650412	1	27650412	A/G	0.893443	0.195243	0	0.184827
R0127656614	1	27656614	C/A	0.946721	0.10088	0	0.0957917
F0127663580	1	27663580	C/T	0.946721	0.10088	0	0.0957917
R0127671521	1	27671521	G/A	0.897541	0.183922	0	0.167009
R0127671594	1	27671594	C/T	0.897541	0.183922	0	0.167009
R0127676706	1	27676706	G/T	0.946721	0.10088	0	0.0957917
R0127681175	1	27681175	C/T	0.946721	0.10088	0	0.0957917
F0127683535	1	27683535	A/G	0.946721	0.10088	0	0.0957917
R0127689871	1	27689871	G/A	0.844262	0.262967	0	0.228391
R0127701689	1	27701689	C/T	0.696721	0.422601	0	0.333305
F0127702359	1	27702359	T/A	0.946721	0.10088	0	0.0957917
R0127709050	1	27709050	T/C	0.704918	0.418402	0	0.334235
R0127709552	1	27709552	G/T	0.762295	0.362403	0	0.296735
R0127774070	1	27774070	A/G	0.514344	0.499588	0.00409836	0.374794
R0127779934	1	27779934	C/T	0.547131	0.509868	0.00409836	0.395545
F0128085711	1	28085711	G/A	0.493852	0.523608	0.00409836	0.409917
R0128116573	1	28116573	G/A	0.510246	0.49979	0.00409836	0.374895
F0128175656	1	28175656	G/T	0.793033	0.328264	0.00409836	0.274385
R0128185707	1	28185707	G/A	0.930328	0.129636	0	0.121233
R0128198151	1	28198151	G/T	0.659836	0.462006	0.00819672	0.372571
R0128211861	1	28211861	T/C	0.661885	0.447586	0.00409836	0.34742
R0128214688	1	28214688	A/C	0.653689	0.458303	0.00409836	0.360529
F0128274502	1	28274502	A/G	0.930328	0.129636	0	0.121233
F0128433728	1	28433728	C/A	0.868852	0.227896	0	0.201927
R0128483508	1	28483508	G/A	0.930328	0.129636	0	0.121233
F0128492697	1	28492697	A/C	0.930328	0.129636	0	0.121233
F0128501021	1	28501021	G/T	0.92623	0.137228	0	0.12887
R0128509000	1	28509000	C/G	0.930328	0.129636	0	0.121233
F0128509306	1	28509306	A/C	0.928279	0.133155	0.00409836	0.12429
R0128511917	1	28511917	T/C	0.930328	0.129636	0	0.121233
R0128528293	1	28528293	T/C	0.930328	0.129636	0	0.121233
F0128552058	1	28552058	T/C	0.872951	0.221815	0	0.197214
F0128555800	1	28555800	C/T	0.930328	0.129636	0	0.121233
F0128597113	1	28597113	T/G	0.872951	0.222823	0	0.199758
F0128604625	1	28604625	A/G	0.918033	0.150497	0	0.139172
R0128606282	1	28606282	C/T	0.686475	0.430454	0.00409836	0.337809
R0128627466	1	28627466	G/A	0.877049	0.215668	0	0.192412
R0128632235	1	28632235	G/A	0.913934	0.157317	0	0.144942
F0128691225	1	28691225	A/G	0.868852	0.227896	0	0.201927
R0128801321	1	28801321	T/C	0.872951	0.221815	0	0.197214
F0128944056	1	28944056	A/G	0.77459	0.3492	0.00819672	0.28823
[truncated: 19,200 more rows]
