# Supplementary material for: Divergent Hd1, Ghd7, and DTH7 Alleles Control Heading Date and Yield Potential of Japonica Rice in Northeast China
Source: Front Plant Sci. 2018 Jan 26;9:35. doi: 10.3389/fpls.2018.00035 (PMC5790996; doi:10.3389/fpls.2018.00035)
Supplement: Supplementary file 4 [file Table_4.XLSX]

## Sheet: Sheet1
TABLE S4 | Population structures and genetic components of 244 rice accessions.
Accession ID	Population Structure		SubPopulation a	Genetic component of PCs
	Q1	Q2		PC1	PC2	PC3	PC4	PC5	PC6
CH4101	1	0	Pop1	0.0875	0.0175	0.0248	0.0338	0.0502	0.00984
CH4102	1	0	Pop1	0.195	0.00892	-0.00764	-0.00412	0.0149	0.0265
CH4103	1	0	Pop1	0.171	0.0805	0.0167	-0.0539	-0.0176	-0.0335
CH4104	0.7806	0.2194	Pop1	0.113	0.0443	-0.148	-0.00117	-0.0306	-0.0465
CH4105	1	0	Pop1	0.0887	0.0289	0.0535	0.0775	-0.0182	0.0472
CH4106	1	0	Pop1	0.12	0.0489	0.0422	-0.00083	0.0357	0.0727
CH4107	0.9942	0.0058	Pop1	0.121	0.0757	0.0266	0.0432	0.00163	0.0502
CH4108	0.9996	0.0004	Pop1	0.0911	0.0214	0.0537	0.088	-0.0105	0.0438
CH4109	1	0	Pop1	0.177	0.0137	0.0105	0.00399	0.0198	-0.00111
CH4110	1	0	Pop1	0.0352	-0.0659	-0.0941	0.0599	-0.0589	-0.0401
CH4111	0.9056	0.0944	Pop1	0.000325	-0.035	0.0443	0.116	-0.0309	0.00462
CH4112	1	0	Pop1	0.167	0.0305	-0.0151	-0.0137	0.0242	0.0186
CH4113	0.8626	0.1374	Pop1	0.147	-0.0215	0.0457	0.0424	0.0863	0.0648
CH4114	1	0	Pop1	0.089	0.0349	0.0411	0.0261	0.0324	0.061
CH4115	0.0312	0.9688	Pop2	-0.22	0.287	-0.0833	-0.062	0.0533	0.00863
CH4116	1	0	Pop1	0.1	-0.0178	-0.046	0.0109	-0.0129	-0.0255
CH4117	1	0	Pop1	0.11	0.00517	-0.0638	-0.00959	-0.0662	-0.0604
CH4118	0.9682	0.0318	Pop1	0.00365	-0.029	0.00683	0.114	-0.0307	0.0128
CH4119	0.027	0.973	Pop2	-0.119	-0.0121	0.0269	0.0336	-0.0513	0.0798
CH4120	0.9748	0.0252	Pop1	0.0273	-0.081	-0.079	0.103	-0.0859	-0.0146
CH4121	0.5956	0.4044	Mixed	0.0343	-0.0253	0.0252	0.0793	0.13	-0.024
CH4122	0.6994	0.3006	Pop1	-0.0188	0.00452	-0.0015	0.134	0.000585	-0.0183
CH4123	1	0	Pop1	0.0316	-0.0661	-0.0989	0.0587	-0.0607	-0.0359
CH4124	1	0	Pop1	0.204	-0.0339	-0.081	-0.0118	-0.0756	0.00397
CH4125	1	0	Pop1	0.141	0.0367	0.0323	0.00128	0.0319	0.0661
CH4127	1	0	Pop1	0.0439	-0.0715	-0.0959	0.074	-0.0744	-0.035
CH4128	0.993	0.007	Pop1	0.0466	0.057	0.106	-0.0242	0.0235	-0.0815
CH4129	1	0	Pop1	0.0965	0.0321	0.0364	0.00267	0.0327	0.0229
CH4130	0.9984	0.0016	Pop1	0.0507	0.0668	0.0383	0.0241	0.0344	-0.0452
CH4131	0.9998	0.0002	Pop1	0.0603	0.0137	-0.0709	-0.00883	-0.076	-0.0626
CH4132	0	1	Pop2	-0.183	-0.133	0.17	0.00116	-0.0407	0.0721
CH4133	0.2354	0.7646	Pop2	-0.105	-0.0691	-0.0894	0.0144	-0.0921	0.0276
CH4134	0.7382	0.2618	Pop1	-0.0182	0.0145	0.0172	0.0329	-0.0112	0.0134
CH4135	1	0	Pop1	0.226	-0.0458	-0.0609	-0.0426	-0.0785	-0.0184
CH4136	0.9636	0.0364	Pop1	0.0243	0.0753	0.0659	-0.0129	0.0346	-0.0537
CH4137	0.0032	0.9968	Pop2	-0.105	-0.433	-0.0749	-0.0714	0.0396	-0.0668
CH4138	0.9992	0.0008	Pop1	0.148	0.1	0.0888	-0.0835	-0.121	-0.173
CH4139	0.7626	0.2374	Pop1	0.0277	-0.0249	-0.0365	-0.0996	0.00205	0.0534
CH4140	0.9896	0.0104	Pop1	0.138	0.0198	-0.00549	-0.00929	0.0416	0.00306
CH4141	1	0	Pop1	0.239	-0.0248	-0.106	0.00634	-0.0589	0.014
CH4142	0.612	0.388	Pop1	0.0382	-0.0125	0.0153	-0.159	0.0601	0.136
CH4143	0.5884	0.4116	Mixed	0.0318	-0.0841	-0.0132	-0.105	0.173	0.154
CH4144	0.7066	0.2934	Pop1	0.0524	-0.0803	-0.0633	-0.128	0.0398	0.0918
CH4145	1	0	Pop1	0.132	0.0424	0.0344	-0.00537	0.0358	0.0288
CH4146	0.5196	0.4804	Mixed	0.0131	-0.0875	-0.0991	-0.185	0.118	0.052
CH4147	0.977	0.023	Pop1	0.0316	0.0681	0.101	-0.0201	0.0302	-0.0925
CH4148	1	0	Pop1	0.112	0.0375	0.0368	0.000343	0.0361	0.0315
CH4149	1	0	Pop1	0.102	0.0912	0.0371	-0.0183	0.0184	-0.0129
CH4150	1	0	Pop1	0.15	-0.00636	0.00519	0.0269	0.0484	-0.00793
CH4151	0.8442	0.1558	Pop1	0.0576	0.0537	-0.0116	-0.00876	0.0261	-0.0831
CH4152	1	0	Pop1	0.0844	-0.00673	-0.0766	0.0251	0.0243	-0.0469
CH4153	0.0006	0.9994	Pop2	-0.178	0.061	-0.252	0.00894	-0.0464	-0.0224
CH4154	0.214	0.786	Pop2	-0.113	-0.0152	0.00991	0.0405	-0.0359	0.0653
CH4155	0.9996	0.0004	Pop1	0.0333	-0.0688	-0.0953	0.0592	-0.0612	-0.0417
CH4156	0.2532	0.7468	Pop2	-0.213	0.0564	0.118	0.147	-0.0204	-0.153
CH4157	0.3548	0.6452	Pop2	-0.0482	-0.108	-0.167	0.137	-0.036	-0.0138
CH4158	0	1	Pop2	-0.206	-0.0218	0.15	-0.0463	-0.115	0.0012
CH4159	0.8978	0.1022	Pop1	0.0336	0.0694	0.0534	0.0106	0.000981	-0.0326
CH4160	0.3078	0.6922	Pop2	-0.12	0.0395	-0.0421	0.0616	-0.0093	0.0406
CH4161	1	0	Pop1	0.135	0.0221	0.0317	0.0074	0.0258	0.0365
CH4162	0	1	Pop2	-0.205	-0.0212	0.151	-0.0465	-0.117	0.00022
CH4163	0.8706	0.1294	Pop1	0.104	0.0991	0.0492	0.0425	0.0032	0.0192
CH4164	1	0	Pop1	0.0684	0.0332	0.0826	-0.0161	-0.0231	-0.0212
CH4165	0.9996	0.0004	Pop1	0.125	0.0954	0.0234	0.00463	-0.0228	0.0368
CH4166	0.8976	0.1024	Pop1	0.116	0.0429	0.0899	-0.0806	-0.0694	-0.151
CH4167	0.649	0.351	Pop1	0.0608	0.125	-0.0254	0.0425	0.0151	-0.128
CH4168	0.6326	0.3674	Pop1	0.00808	-0.00375	-0.0827	-0.215	-0.1	-0.0326
CH4169	0.9996	0.0004	Pop1	0.125	0.0953	0.0229	0.00437	-0.0224	0.0371
CH4170	0.5912	0.4088	Mixed	-0.0208	0.0152	0.0585	-0.219	-0.0379	-0.00562
CH4171	0.7416	0.2584	Pop1	0.068	0.0155	-0.075	-0.171	-0.0996	-0.0851
CH4172	1	0	Pop1	0.192	-0.0398	-0.0729	-0.0227	-0.0284	-0.0118
CH4173	1	0	Pop1	0.202	-0.021	-0.0936	0.0105	-0.0269	-0.0255
CH4174	1	0	Pop1	0.166	0.0598	0.0526	-0.00535	0.0287	0.0696
CH4175	1	0	Pop1	0.112	0.0337	0.029	0.0176	0.0432	0.0272
CH4176	0.7536	0.2464	Pop1	0.0312	-0.0256	-0.0761	-0.0884	0.013	0.0975
CH4177	0.6072	0.3928	Pop1	0.0475	0.11	-0.0152	0.0708	0.0295	-0.12
CH4178	1	0	Pop1	0.112	0.0123	0.0124	0.00227	0.0373	-0.00525
CH4179	0.8346	0.1654	Pop1	0.0596	0.0504	0.0628	-0.0255	0.0253	-0.0258
CH4180	1	0	Pop1	0.24	-0.0244	-0.106	0.00703	-0.0591	0.0139
CH4181	1	0	Pop1	0.18	-0.026	-0.0842	-0.0193	-0.0449	0.00386
CH4182	0.6486	0.3514	Pop1	0.0535	-0.0977	-0.0838	-0.145	0.0188	0.0526
CH4183	0	1	Pop2	-0.242	0.258	-0.0763	-0.0485	0.0576	-0.0127
CH4184	0	1	Pop2	-0.242	0.258	-0.0758	-0.048	0.0572	-0.0131
CH4185	0.4876	0.5124	Mixed	0.0273	-0.155	0.0782	0.117	0.225	-0.048
CH4186	0.083	0.917	Pop2	-0.159	0.0291	-0.0118	0.0432	-0.0663	0.0839
CH4187	0.3146	0.6854	Pop2	-0.095	-0.073	-0.0963	0.0132	-0.109	0.0241
CH4188	0	1	Pop2	-0.198	-0.0246	0.141	-0.0501	-0.11	0.000399
CH4189	0.3728	0.6272	Pop2	-0.0914	-0.0416	0.0282	0.0927	0.0151	0.101
CH4190	0.3156	0.6844	Pop2	-0.105	-0.0714	-0.0852	0.0231	-0.0979	0.0373
CH4191	0.4642	0.5358	Mixed	-0.0662	0.0322	-0.00146	-0.013	-0.0364	0.0673
CH4192	0.8942	0.1058	Pop1	0.0374	0.0206	0.0334	0.0873	-0.0143	0.0256
CH4193	0	1	Pop2	-0.242	0.257	-0.0759	-0.0478	0.0573	-0.0124
CH4194	0.1706	0.8294	Pop2	-0.0997	-0.373	0.0108	0.0407	0.188	-0.128
CH4195	0.1124	0.8876	Pop2	-0.222	-0.0954	0.0122	0.0255	0.0616	0.0707
CH4196	0.2576	0.7424	Pop2	-0.102	-0.0752	-0.0898	0.0138	-0.123	0.0214
CH4197	0.5698	0.4302	Mixed	-0.00643	-0.0326	0.0755	0.135	0.0323	0.0153
CH4198	0.9832	0.0168	Pop1	0.0765	0.00511	-0.068	0.00311	-0.085	-0.0592
CH4199	0	1	Pop2	-0.243	0.258	-0.0759	-0.0479	0.0569	-0.0131
CH4200	0.6942	0.3058	Pop1	0.0204	0.0718	0.0248	-0.0202	0.000442	0.101
CH4201	1	0	Pop1	0.14	0.0318	0.0303	0.0252	0.00951	0.0336
CH4202	0.6752	0.3248	Pop1	-0.0333	0.0151	0.0104	-0.00379	-0.0265	0.0772
CH4203	0.9502	0.0498	Pop1	0.0327	-0.0597	-0.079	0.056	-0.0462	-0.0642
CH4204	0.1546	0.8454	Pop2	-0.145	-0.145	-0.174	0.126	-0.075	0.0511
CH4205	0	1	Pop2	-0.243	0.258	-0.0761	-0.0475	0.0575	-0.0127
CH4206	1	0	Pop1	0.0481	0.0563	0.0642	-0.0255	-0.0109	-0.0256
CH4207	0.5072	0.4928	Mixed	-0.0134	-0.0308	-0.0642	0.00133	0.141	-0.0178
CH4208	1	0	Pop1	0.112	0.0293	0.0332	0.0184	0.0447	0.0225
CH4209	0.5202	0.4798	Mixed	-0.037	-0.0373	0.164	0.0388	-0.0886	-0.0762
CH4210	1	0	Pop1	0.0353	-0.0631	-0.0942	0.0591	-0.0635	-0.0433
CH4211	0.5292	0.4708	Mixed	-0.0517	0.0149	0.0037	-0.0208	-0.0401	0.0704
CH4212	0.3678	0.6322	Pop2	-0.0917	-0.0446	0.0263	0.0939	0.00603	0.107
CH4213	0.8062	0.1938	Pop1	-0.00555	-0.0715	-0.0495	0.0834	-0.0876	-0.0249
CH4214	0.4056	0.5944	Mixed	-0.082	0.0674	0.0339	0.0357	-0.0493	0.00319
CH4215	0.0504	0.9496	Pop2	-0.0941	-0.434	-0.0961	-0.0772	0.0426	-0.0726
CH4216	0.001	0.999	Pop2	-0.128	-0.0152	0.0208	0.0398	-0.0489	0.0714
CH4217	0.6246	0.3754	Pop1	0.0799	-0.108	-0.0947	-0.216	-0.00244	0.0731
CH4218	0.8766	0.1234	Pop1	-0.0101	0.00413	-0.00338	0.1	0.0031	0.001
CH4219	0.589	0.411	Mixed	-0.0463	-0.00301	0.00508	0.0983	-0.00439	-0.0104
CH4220	0.531	0.469	Mixed	-0.0697	-0.00532	0.00138	0.0541	-0.0218	0.0246
CH4221	0.2188	0.7812	Pop2	-0.118	-0.0155	-0.00407	0.0368	-0.0429	0.0598
CH4222	1	0	Pop1	0.137	0.0484	0.0308	-0.00832	0.0326	0.0427
CH4223	0	1	Pop2	-0.246	0.265	-0.072	-0.0493	0.0546	-0.0145
CH4224	0.9992	0.0008	Pop1	0.0392	-0.0867	-0.0782	0.103	-0.0907	-0.0241
CH4225	0.7596	0.2404	Pop1	0.0419	0.0409	-0.00378	-0.0405	-0.0577	-0.0444
CH4226	0.4764	0.5236	Mixed	0.0014	0.224	0.00466	0.103	0.104	-0.0744
CH4227	0.543	0.457	Mixed	-0.0584	-0.0196	0.0505	0.0739	-0.0258	0.0249
CH4229	1	0	Pop1	0.112	0.0352	0.0291	0.0148	0.0409	0.0281
CH4230	1	0	Pop1	0.109	0.0415	0.0346	-0.00363	0.0382	0.0307
CH4231	0.9406	0.0594	Pop1	0.177	-0.0344	-0.0338	-0.0646	0.0442	0.0184
CH4232	0.9076	0.0924	Pop1	0.117	0.00822	-0.0298	0.012	0.0357	-0.0036
CH4233	0.7186	0.2814	Pop1	0.0825	-0.0438	0.00397	-0.268	-0.153	-0.156
CH4234	0.9788	0.0212	Pop1	0.025	-0.0805	-0.0784	0.0966	-0.0806	-0.0168
CH4235	0.0528	0.9472	Pop2	-0.159	-0.134	0.158	-0.0188	-0.0563	0.0322
CH4236	0.7706	0.2294	Pop1	0.005	-0.00745	0.0481	0.0897	-0.0702	0.0345
CH4237	0.1492	0.8508	Pop2	-0.144	-0.148	-0.168	0.128	-0.0755	0.0511
CH4238	0.027	0.973	Pop2	-0.119	-0.012	0.0267	0.0331	-0.0509	0.0795
CH4239	1	0	Pop1	0.0365	-0.0668	-0.0947	0.0605	-0.0591	-0.0408
CH4240	0.7726	0.2274	Pop1	0.00791	-0.00709	0.0199	-0.0437	-0.0137	0.0644
CH4241	0.4638	0.5362	Mixed	-0.0712	-0.0139	0.0352	0.0206	-0.0464	0.0974
CH4242	0.7482	0.2518	Pop1	0.0445	0.0635	0.0136	0.0744	0.00119	0.0194
CH4243	0.5132	0.4868	Mixed	-0.0557	-0.0335	-0.0156	0.0015	-0.027	0.0689
CH4244	0.7356	0.2644	Pop1	0.032	0.0528	0.0142	0.0454	-0.011	0.0237
CH4245	0	1	Pop2	-0.197	-0.0244	0.142	-0.0504	-0.111	-0.00117
CH4246	0.2424	0.7576	Pop2	-0.137	0.0879	-0.203	0.00693	-0.0615	-0.037
CH4247	0.0682	0.9318	Pop2	-0.159	-0.141	0.182	-0.0308	-0.0795	0.0577
CH4248	0.7138	0.2862	Pop1	-0.00955	-0.0701	-0.122	0.0155	-0.088	-0.0227
CH4249	0.9992	0.0008	Pop1	0.0391	-0.0865	-0.0785	0.103	-0.0906	-0.0238
CH4250	0	1	Pop2	-0.244	0.278	-0.0715	-0.0521	0.0507	-0.00966
CH4251	0.6042	0.3958	Pop1	-0.0366	-0.0274	-0.103	-0.0156	-0.0886	0.0291
CH4252	0.1452	0.8548	Pop2	-0.192	0.103	-0.0541	0.0718	0.0969	0.0371
CH4253	1	0	Pop1	0.131	-0.00919	-0.00489	0.0319	0.0238	-0.00067
CH4254	1	0	Pop1	0.107	0.0356	0.0495	-0.00587	0.041	0.047
CH4255	0.9598	0.0402	Pop1	0.0338	0.0745	0.0804	-0.031	0.0258	-0.078
CH4256	0.8816	0.1184	Pop1	0.0596	0.0597	0.0759	-0.0144	0.0428	-0.0339
CH4257	0.6406	0.3594	Pop1	-0.00712	0.000191	-0.048	-0.034	-0.0232	0.0439
CH4258	0.4916	0.5084	Mixed	0.0287	-0.132	0.0687	0.0742	0.196	-0.0305
CH4259	1	0	Pop1	0.0995	0.0502	0.0318	0.0301	0.00891	0.0385
CH4260	0.9766	0.0234	Pop1	0.0349	0.0554	0.0954	-0.0301	0.0204	-0.0936
CH4261	0.9672	0.0328	Pop1	0.0961	0.0399	0.0438	-0.00735	0.0311	0.0195
CH4262	0.6078	0.3922	Pop1	0.00885	0.0626	-0.0144	0.0959	0.104	-0.0407
CH4263	0.3458	0.6542	Pop2	-0.0826	-0.0803	-0.147	0.0104	-0.0315	0.0383
CH4264	0.9462	0.0538	Pop1	0.0226	-0.0151	-0.0794	0.0468	-0.0108	-0.0416
CH4265	0.2718	0.7282	Pop2	-0.128	-0.0519	0.0928	-0.126	0.0039	-0.0271
CH4266	0.6086	0.3914	Pop1	-0.0088	-0.00679	0.0205	-0.129	0.0531	0.0493
CH4267	1	0	Pop1	0.0533	0.0395	0.0129	0.0135	0.0507	-0.00483
CH4268	1	0	Pop1	0.0406	0.0248	0.00657	0.0223	0.04	0.0181
CH4269	0.6954	0.3046	Pop1	0.0394	0.00382	0.0144	0.096	0.173	-0.0184
CH4270	0.5102	0.4898	Mixed	-0.0491	0.0458	-0.0666	-0.129	-0.0415	0.00844
CH4271	0.9438	0.0562	Pop1	0.0632	0.0298	0.0648	0.0433	0.043	0.00989
CH4272	1	0	Pop1	0.172	0.0213	-0.0269	-0.0457	0.011	-0.0128
CH4273	0.995	0.005	Pop1	0.0503	0.0702	0.101	-0.0208	0.0394	-0.087
CH4274	1	0	Pop1	0.171	0.0216	-0.0275	-0.0462	0.011	-0.0142
CH4275	1	0	Pop1	0.11	-0.00384	0.0629	-0.000831	0.0416	-0.00765
CH4276	1	0	Pop1	0.155	0.0141	0.101	-0.00933	0.0273	0.0442
CH4277	0.764	0.236	Pop1	0.11	-0.0493	-0.115	-0.185	-0.00161	0.104
CH4278	0.9658	0.0342	Pop1	0.14	-0.043	0.0163	-0.0196	0.0307	-0.0097
CH4279	1	0	Pop1	0.211	-0.0356	-0.0856	-0.0238	-0.0293	-0.0174
CH4280	1	0	Pop1	0.154	0.0518	0.0523	-0.00681	0.0523	0.0707
CH4281	1	0	Pop1	0.196	-0.0274	-0.00438	-0.0494	0.00014	-0.0143
CH4282	0.4516	0.5484	Mixed	-0.0331	0.0806	0.034	0.0209	0.0494	-0.149
CH4283	0.7006	0.2994	Pop1	0.036	-0.00917	-0.000459	-0.115	0.0486	0.049
CH4284	1	0	Pop1	0.0895	0.089	0.117	-0.0621	-0.0784	-0.0762
CH4285	0.8028	0.1972	Pop1	0.0453	0.0401	0.0714	0.0374	0.0356	-0.0523
CH4286	0.7142	0.2858	Pop1	0.0487	0.181	0.0358	-0.0749	-0.0619	-0.22
CH4287	0.9846	0.0154	Pop1	0.141	0.0545	0.0858	-0.0734	-0.104	-0.139
CH4288	0.9832	0.0168	Pop1	0.0387	0.0564	0.0971	-0.0208	0.0156	-0.0957
CH4289	1	0	Pop1	0.15	0.0232	0.00914	-0.0103	-0.0036	0.0377
CH4290	0.4138	0.5862	Mixed	-0.0872	-0.0264	-0.0255	-0.0724	-0.00868	0.0338
CH4291	0	1	Pop2	-0.243	0.271	-0.0726	-0.0538	0.053	-0.0138
CH4292	0.1686	0.8314	Pop2	-0.107	-0.372	-0.00999	0.0189	0.163	-0.135
CH4293	0.6512	0.3488	Pop1	0.0033	-0.0333	0.0321	0.0901	0.0477	-0.00718
CH4294	0.7332	0.2668	Pop1	-0.0091	0.0323	7.62e-05	0.0164	0.0114	0.0591
CH4295	0.7706	0.2294	Pop1	0.0328	0.000227	0.0436	0.0681	0.0544	-0.012
CH4296	0	1	Pop2	-0.207	-0.0212	0.148	-0.045	-0.114	0.00147
CH4297	0	1	Pop2	-0.242	0.258	-0.0754	-0.0481	0.0574	-0.0131
CH4298	1	0	Pop1	0.0701	-0.0688	-0.068	0.0522	-0.0947	-0.0419
CH4299	0.0006	0.9994	Pop2	-0.128	-0.344	-0.00293	-0.0566	0.105	-0.0531
CH4300	0	1	Pop2	-0.205	-0.0218	0.15	-0.0453	-0.117	-0.000144
CH4301	0	1	Pop2	-0.199	-0.13	0.155	-0.0149	-0.0305	0.0105
CH4302	0	1	Pop2	-0.199	-0.131	0.155	-0.0147	-0.0308	0.0111
CH4303	0.9022	0.0978	Pop1	0.069	0.0709	0.0305	0.0521	0.0259	-0.0273
CH4304	0.7242	0.2758	Pop1	0.0258	-0.129	-0.0808	0.0285	-0.0482	0.00252
CH4305	0.0056	0.9944	Pop2	-0.274	0.182	-0.0555	-0.0237	0.153	-0.0341
CH4306	0.5846	0.4154	Mixed	-0.0105	0.0351	0.0747	0.148	-0.00665	-0.0121
CH4307	0	1	Pop2	-0.205	-0.0204	0.149	-0.0472	-0.115	0.000632
CH4308	0.5628	0.4372	Mixed	-0.0345	0.0376	0.1	0.0628	-0.0293	-0.0402
CH4309	0.7396	0.2604	Pop1	0.029	0.0157	0.0372	0.0497	0.0321	-0.0337
CH4310	0	1	Pop2	-0.205	-0.0209	0.149	-0.0484	-0.112	0.00133
CH4311	0.0516	0.9484	Pop2	-0.31	-0.144	-0.0821	-0.147	0.234	-0.244
CH4312	0.1672	0.8328	Pop2	-0.178	0.0812	-0.0119	0.0972	0.0545	-0.00155
CH4313	0.8494	0.1506	Pop1	0.117	0.0658	0.0843	-0.134	0.0177	0.0492
CH4314	0.8436	0.1564	Pop1	0.149	0.0395	-0.0692	-0.0784	-0.0466	-0.0476
CH4315	0.3114	0.6886	Pop2	-0.113	0.0653	0.156	0.00759	-0.0474	-0.0728
CH4316	0.0004	0.9996	Pop2	-0.129	-0.342	-0.00348	-0.0566	0.105	-0.0525
CH4317	0.4676	0.5324	Mixed	-0.0129	0.0381	-0.248	0.102	0.0691	-0.0743
CH4318	0.3804	0.6196	Pop2	-0.0902	-0.0558	0.0739	-0.0589	0.0504	0.0748
CH4319	0.5928	0.4072	Mixed	-0.0392	-0.0171	-0.113	-0.0178	-0.0855	0.0261
CH4320	0.5932	0.4068	Mixed	-0.0523	0.0413	-0.0015	-0.0187	-0.00996	0.0832
CH4321	0.9556	0.0444	Pop1	0.123	0.0466	0.0802	0.0311	-0.0231	0.055
CH4322	1	0	Pop1	0.0855	0.00276	0.0648	0.0903	0.00938	0.018
CH4323	0.7784	0.2216	Pop1	0.00479	-0.0062	0.046	0.0897	-0.0683	0.031
CH4324	0.6182	0.3818	Pop1	-0.00766	0.0536	0.0618	0.0847	0.0243	-0.0376
CH4325	0.0006	0.9994	Pop2	-0.232	0.16	-0.152	0.0768	0.118	0.0898
CH4326	0	1	Pop2	-0.163	-0.0967	0.107	0.00224	-0.0213	0.0619
CH4327	0.0002	0.9998	Pop2	-0.128	-0.341	-0.00384	-0.0591	0.105	-0.0519
CH4328	0	1	Pop2	-0.199	-0.131	0.154	-0.0146	-0.0301	0.0115
CH4329	0.617	0.383	Pop1	0.0978	-0.127	-0.105	-0.221	0.0312	0.0745
CH4330	0.285	0.715	Pop2	-0.098	-0.08	-0.0905	0.0184	-0.12	0.0142
CH4331	0	1	Pop2	-0.206	-0.0212	0.148	-0.0473	-0.113	0.00211
CH4332	0.7088	0.2912	Pop1	-0.00442	-0.0637	-0.0258	0.065	-0.113	-0.0241
CH4333	0.4542	0.5458	Mixed	-0.0622	0.0208	-0.0104	-0.00673	-0.0299	0.0824
CH4334	0.1156	0.8844	Pop2	-0.199	0.2	-0.0961	-0.00857	0.0739	0.0657
CH4335	1	0	Pop1	0.144	0.0611	0.0137	-0.0132	0.0136	0.0481
CH4336	0.8116	0.1884	Pop1	0.141	-0.0493	0.0494	0.0242	0.155	0.0396
CH4337	0	1	Pop2	-0.242	0.258	-0.0754	-0.048	0.0573	-0.0129
CH4338	0.1122	0.8878	Pop2	-0.0903	-0.289	-0.0587	-0.0276	0.0853	0.000285
CH4339	1	0	Pop1	0.154	0.0364	0.028	0.0104	0.0477	0.0764
CH4340	1	0	Pop1	0.108	0.0394	0.0321	-0.00177	0.0363	0.0206
CH4341	0.1046	0.8954	Pop2	-0.138	-0.297	0.0942	-0.0468	0.188	0.0206
CH4342	0.0026	0.9974	Pop2	-0.171	0.0509	-0.24	0.00565	-0.0428	-0.0244
CH4343	0.7746	0.2254	Pop1	0.0624	0.0687	0.0642	-0.149	0.00421	0.0718
CH4344	1	0	Pop1	0.0387	-0.0103	0.0438	0.0924	0.00133	0.014
CH4345	1	0	Pop1	0.174	0.0205	-0.00886	-0.00159	0.0414	0.00147
CH4346	0.9058	0.0942	Pop1	0.000425	-0.0351	0.0446	0.116	-0.0306	0.00417
Subpopulation a, Sample with Q value >0.6 was assigned to corresponding Pop, and the rest were assigned to a mixed group.
